# Supplementary material for: 2,6,6-Trimethyl­cyclo­hex-2-ene­carb­oxy­lic acid
Source: Acta Crystallogr Sect E Struct Rep Online. 2012 Jan 31;68(Pt 2):o536. doi: 10.1107/S1600536812002668 (PMC3275276; doi:10.1107/S1600536812002668)
Supplement: Supplementary file 1 [file e-68-0o536-sup1.cif]

##############################################################################
#                                                                            #
# This CIF contains the data in a paper accepted for publication in          #
# Acta Crystallographica Section E. It conforms to the requirements of       #
# Notes for Authors for Acta Crystallographica Section E, and has been       #
# peer reviewed under the auspices of the IUCr Commission on Journals.       #
#                                                                            #
# Full details of the Crystallographic Information File format               #
# are given in the paper "The Crystallographic Information File (CIF):       #
# a New Standard Archive File for Crystallography" by S. R. Hall, F. H.      #
# Allen and I. D. Brown [Acta Cryst. (1991), A47, 655-685].                  #
#                                                                            #
# The current version of the core CIF dictionary is obtainable from          #
# ftp://ftp.iucr.org/pub/cif_core.dic.                                       #
#                                                                            #
# Software is freely available for graphical display of the structure(s)     #
# in this CIF. For information consult the CIF software page                 #
# http://www.iucr.org/resources/cif/software.                                #
#                                                                            #
# This file may be used for bona fide research purposes within the           #
# scientific community so long as proper attribution is given to the journal # 
# article from which it was obtained.                                        #
#                                                                            #
##############################################################################
data_global
_audit_creation_method     'PLATON <TABLE ACC> option'
_journal_date_recd_electronic     2012-01-15
_journal_date_accepted     2012-01-21
_journal_name_full     'Acta Crystallographica, Section E'
_journal_year     2012
_journal_volume     68
_journal_issue      2
_journal_page_first     o536
_journal_page_last     o536
_journal_paper_category     QO
_journal_paper_doi     10.1107/S1600536812002668
_journal_coeditor_code     LH5406
_publ_contact_author_name     'P. Thomas Muthiah'
_publ_contact_author_address
;
School of Chemistry
Bharathidasan University
Tiruchirappalli 620 024
Tamil Nadu
India
;
_publ_contact_author_email     tommtrichy@yahoo.co.in
_publ_contact_author_fax     '0431-2407045'
_publ_contact_author_phone     '0431-2407053'
_publ_section_title
;
2,6,6-Trimethylcyclohex-2-enecarboxylic acid
;
loop_
    _publ_author_name
    _publ_author_address
    'Rajasekaran Parthasarathy'
;
Department of Chemistry
National Institute of Technology
Tiruchirappalli 620 015
India
;
    'Samson Jegan Jenniefer'
;
School of Chemistry
Bharathidasan University
Tiruchirappalli 620 024
Tamil Nadu, India
;
    'Thomas Muthiah, Packianathan'
;
School of Chemistry
Bharathidasan University
Tiruchirappalli 620 024
Tamil Nadu, India
;
    'Nagarajan Sulochana'
;
Department of Chemistry
National Institute of Technology
Karaikal 609 605
India
;
data_I
_chemical_name_systematic
;
2,6,6-Trimethylcyclohex-2-enecarboxylic acid
;
_chemical_name_common     ?
_chemical_formula_moiety     'C10 H16 O2'
_chemical_formula_sum     'C10 H16 O2'
_chemical_formula_structural     ?
_chemical_formula_iupac     'C10 H16 O2'
_chemical_formula_weight     168.23
_chemical_melting_point     ?
_symmetry_cell_setting     monoclinic
_symmetry_space_group_name_H-M     'P 21/c'
_symmetry_space_group_name_Hall     '-P 2ybc'
loop_
    _symmetry_equiv_pos_site_id
    _symmetry_equiv_pos_as_xyz
    1 x,y,z
    2 -x,1/2+y,1/2-z
    3 -x,-y,-z
    4 x,1/2-y,1/2+z
_cell_length_a     7.68170(10)
_cell_length_b     10.4137(2)
_cell_length_c     13.4421(2)
_cell_angle_alpha     90
_cell_angle_beta     112.9240(10)
_cell_angle_gamma     90
_cell_volume     990.38(3)
_cell_formula_units_Z     4
_cell_measurement_reflns_used     3232
_cell_measurement_theta_min     2.88
_cell_measurement_theta_max     25.06
_cell_measurement_temperature     296
_cell_special_details
;
;
_exptl_crystal_description     prism
_exptl_crystal_colour     colourless
_exptl_crystal_size_max     0.090
_exptl_crystal_size_mid     0.080
_exptl_crystal_size_min     0.050
_exptl_crystal_size_rad     ?
_exptl_crystal_density_diffrn     1.128
_exptl_crystal_density_meas     ?
_exptl_crystal_density_method     'not measured'
_exptl_crystal_F_000     368
_exptl_absorpt_coefficient_mu     0.077
_exptl_absorpt_correction_type     multi-scan
_exptl_absorpt_process_details     '(SADABS; Bruker, 2008)'
_exptl_absorpt_correction_T_min     0.993
_exptl_absorpt_correction_T_max     0.996
_exptl_special_details
;
;
_diffrn_ambient_temperature     296
_diffrn_radiation_type     'MoK\a'
_diffrn_radiation_wavelength     0.71073
_diffrn_radiation_source     'fine-focus sealed tube'
_diffrn_radiation_monochromator     graphite
_diffrn_measurement_device_type     'Bruker SMART APEXII CCD'
_diffrn_measurement_method     '\f and \w'
_diffrn_detector_area_resol_mean     ?
_diffrn_reflns_number     10045
_diffrn_reflns_av_R_equivalents     0.0261
_diffrn_reflns_av_sigmaI/netI     0.0232
_diffrn_reflns_theta_min     2.56
_diffrn_reflns_theta_max     26.98
_diffrn_reflns_theta_full     26.98
_diffrn_measured_fraction_theta_max     0.998
_diffrn_measured_fraction_theta_full     0.998
_diffrn_reflns_limit_h_min     -9
_diffrn_reflns_limit_h_max     8
_diffrn_reflns_limit_k_min     -13
_diffrn_reflns_limit_k_max     8
_diffrn_reflns_limit_l_min     -17
_diffrn_reflns_limit_l_max     17
_diffrn_reflns_reduction_process
;
;
_diffrn_standards_number     0
_diffrn_standards_interval_count     .
_diffrn_standards_interval_time     .
_diffrn_standards_decay_%     ?
loop_
    _diffrn_standard_refln_index_h
    _diffrn_standard_refln_index_k
    _diffrn_standard_refln_index_l
    ? ? ?
_refine_special_details
;
Refinement on <i>F</i>^2^ for ALL reflections except those flagged by the user
for potential systematic errors. Weighted <i>R</i>-factors <i>wR</i> and all
goodnesses of fit <i>S</i> are based on <i>F</i>^2^, conventional
<i>R</i>-factors <i>R</i> are based on <i>F</i>, with <i>F</i> set to zero for
negative <i>F</i>^2^. The observed criterion of <i>F</i>^2^ > \s(<i>F</i>^2^)
is used only for calculating -<i>R</i>-factor-obs <i>etc</i>. and is not
relevant to the choice of reflections for refinement. <i>R</i>-factors based
on <i>F</i>^2^ are statistically about twice as large as those based on
<i>F</i>, and <i>R</i>-factors based on ALL data will be even larger.
;
_reflns_number_total     2158
_reflns_number_gt     1560
_reflns_threshold_expression     I>2\s(I)
_refine_ls_structure_factor_coef     Fsqd
_refine_ls_matrix_type     full
_refine_ls_R_factor_all     0.0692
_refine_ls_R_factor_gt     0.0485
_refine_ls_wR_factor_gt     0.1199
_refine_ls_wR_factor_ref     0.1339
_refine_ls_goodness_of_fit_ref     1.028
_refine_ls_restrained_S_all     1.028
_refine_ls_number_reflns     2158
_refine_ls_number_parameters     120
_refine_ls_number_restraints     0
_refine_ls_number_constraints     ?
_refine_ls_hydrogen_treatment     mixed
_refine_ls_weighting_scheme     calc
_refine_ls_weighting_details
       'calc w = 1/[\s^2^(Fo^2^)+(0.0541P)^2^+0.2979P] where P=(Fo^2^+2Fc^2^)/3'
_atom_sites_solution_hydrogens     geom
_atom_sites_solution_primary     direct
_atom_sites_solution_secondary     difmap
_refine_ls_shift/su_max     0.003
_refine_ls_shift/su_mean     0.000
_refine_diff_density_max     0.245
_refine_diff_density_min     -0.170
_refine_ls_extinction_method     none
_refine_ls_abs_structure_details     ?
_refine_ls_abs_structure_Flack     .
loop_
    _atom_type_symbol
    _atom_type_description
    _atom_type_scat_dispersion_real
    _atom_type_scat_dispersion_imag
    _atom_type_scat_source
    O O 0.0106 0.0060 'International Tables Vol C Tables 4.2.6.8 and 6.1.1.4'
    H H 0.0000 0.0000 'International Tables Vol C Tables 4.2.6.8 and 6.1.1.4'
    C C 0.0033 0.0016 'International Tables Vol C Tables 4.2.6.8 and 6.1.1.4'
_computing_data_collection     'APEX2 (Bruker, 2008)'
_computing_cell_refinement     'SAINT (Bruker, 2008)'
_computing_data_reduction     'SAINT (Bruker, 2008)'
_computing_structure_solution     'SHELXS97 (Sheldrick, 2008)'
_computing_structure_refinement     'SHELXL97 (Sheldrick, 2008)'
_computing_molecular_graphics     'PLATON (Spek, 2009)'
_computing_publication_material     'PLATON (Spek, 2009)'
loop_
    _atom_site_type_symbol
    _atom_site_label
    _atom_site_fract_x
    _atom_site_fract_y
    _atom_site_fract_z
    _atom_site_U_iso_or_equiv
    _atom_site_thermal_displace_type
    _atom_site_calc_flag
    _atom_site_refinement_flags
    _atom_site_occupancy
    O O1 0.5749(2) 0.54166(13) 0.40375(11) 0.0729(6) Uani . . 1.000
    O O2 0.4766(2) 0.35104(14) 0.43135(12) 0.0793(6) Uani . . 1.000
    C C1 0.5737(2) 0.36939(16) 0.28421(12) 0.0432(5) Uani . . 1.000
    C C2 0.4543(2) 0.44209(16) 0.18282(12) 0.0464(5) Uani . . 1.000
    C C3 0.5312(3) 0.52452(17) 0.13678(13) 0.0531(6) Uani . . 1.000
    C C4 0.7364(3) 0.5534(2) 0.17489(16) 0.0612(7) Uani . . 1.000
    C C5 0.8506(2) 0.49910(18) 0.28571(15) 0.0548(6) Uani . . 1.000
    C C6 0.7857(2) 0.36479(17) 0.30219(13) 0.0495(5) Uani . . 1.000
    C C7 0.2461(3) 0.4137(2) 0.13917(17) 0.0723(8) Uani . . 1.000
    C C8 0.9058(3) 0.3161(2) 0.41584(17) 0.0770(8) Uani . . 1.000
    C C9 0.8045(3) 0.2706(2) 0.21865(18) 0.0676(7) Uani . . 1.000
    C C10 0.5421(2) 0.42734(16) 0.37950(12) 0.0467(5) Uani . . 1.000
    H H1 0.527(2) 0.2818(16) 0.2775(12) 0.042(4) Uiso . . 1.000
    H H2A 0.459(5) 0.394(4) 0.494(3) 0.167(13) Uiso . . 1.000
    H H3 0.45030 0.56780 0.07570 0.0640 Uiso calc R 1.000
    H H4A 0.75350 0.64580 0.17680 0.0730 Uiso calc R 1.000
    H H4B 0.78430 0.51850 0.12360 0.0730 Uiso calc R 1.000
    H H5A 0.84030 0.55630 0.34010 0.0660 Uiso calc R 1.000
    H H5B 0.98260 0.49550 0.29580 0.0660 Uiso calc R 1.000
    H H7A 0.19700 0.43390 0.19300 0.1080 Uiso calc R 1.000
    H H7B 0.22580 0.32430 0.12080 0.1080 Uiso calc R 1.000
    H H7C 0.18260 0.46470 0.07580 0.1080 Uiso calc R 1.000
    H H8A 0.85880 0.23430 0.42710 0.1160 Uiso calc R 1.000
    H H8B 0.89920 0.37630 0.46830 0.1160 Uiso calc R 1.000
    H H8C 1.03480 0.30720 0.42340 0.1160 Uiso calc R 1.000
    H H9A 0.72010 0.29590 0.14750 0.1010 Uiso calc R 1.000
    H H9B 0.77290 0.18550 0.23350 0.1010 Uiso calc R 1.000
    H H9C 0.93220 0.27160 0.22290 0.1010 Uiso calc R 1.000
loop_
    _atom_site_aniso_label
    _atom_site_aniso_U_11
    _atom_site_aniso_U_22
    _atom_site_aniso_U_33
    _atom_site_aniso_U_12
    _atom_site_aniso_U_13
    _atom_site_aniso_U_23
    O1 0.1202(12) 0.0524(8) 0.0696(9) -0.0172(8) 0.0626(9) -0.0177(6)
    O2 0.1320(14) 0.0630(9) 0.0742(9) -0.0294(8) 0.0741(10) -0.0186(7)
    C1 0.0504(9) 0.0410(9) 0.0432(8) -0.0068(7) 0.0238(7) -0.0081(6)
    C2 0.0455(9) 0.0551(10) 0.0408(8) -0.0020(7) 0.0193(7) -0.0111(7)
    C3 0.0575(10) 0.0604(11) 0.0418(8) 0.0047(8) 0.0199(8) 0.0005(7)
    C4 0.0651(12) 0.0624(12) 0.0653(11) -0.0064(9) 0.0354(10) 0.0043(9)
    C5 0.0451(9) 0.0597(11) 0.0611(10) -0.0083(8) 0.0222(8) -0.0074(8)
    C6 0.0454(9) 0.0515(10) 0.0516(9) 0.0014(7) 0.0190(7) -0.0027(7)
    C7 0.0501(11) 0.0970(16) 0.0650(12) -0.0081(10) 0.0172(9) -0.0101(11)
    C8 0.0661(13) 0.0828(15) 0.0682(12) 0.0081(11) 0.0110(10) 0.0130(11)
    C9 0.0648(12) 0.0620(12) 0.0864(14) 0.0074(9) 0.0408(11) -0.0119(10)
    C10 0.0563(10) 0.0460(10) 0.0424(8) -0.0067(8) 0.0244(7) -0.0056(7)
_geom_special_details
;
Bond distances, angles <i>etc</i>. have been calculated using the rounded
fractional coordinates. All su's are estimated from the variances of the
(full) variance-covariance matrix. The cell e.s.d.'s are taken into account in
the estimation of distances, angles and torsion angles
;
loop_
    _geom_bond_atom_site_label_1
    _geom_bond_atom_site_label_2
    _geom_bond_site_symmetry_1
    _geom_bond_site_symmetry_2
    _geom_bond_distance
    _geom_bond_publ_flag
    O1 C10 . . 1.234(2) no
    O2 C10 . . 1.282(2) no
    O2 H2A . . 1.01(4) no
    C1 C6 . . 1.551(2) no
    C1 C10 . . 1.519(2) no
    C1 C2 . . 1.516(2) no
    C2 C7 . . 1.503(3) no
    C2 C3 . . 1.324(3) no
    C3 C4 . . 1.486(3) no
    C4 C5 . . 1.513(3) no
    C5 C6 . . 1.530(3) no
    C6 C8 . . 1.531(3) no
    C6 C9 . . 1.540(3) no
    C1 H1 . . 0.971(17) no
    C3 H3 . . 0.9300 no
    C4 H4A . . 0.9700 no
    C4 H4B . . 0.9700 no
    C5 H5A . . 0.9700 no
    C5 H5B . . 0.9700 no
    C7 H7A . . 0.9600 no
    C7 H7B . . 0.9600 no
    C7 H7C . . 0.9600 no
    C8 H8A . . 0.9600 no
    C8 H8B . . 0.9600 no
    C8 H8C . . 0.9600 no
    C9 H9A . . 0.9600 no
    C9 H9B . . 0.9600 no
    C9 H9C . . 0.9600 no
loop_
    _geom_contact_atom_site_label_1
    _geom_contact_atom_site_label_2
    _geom_contact_distance
    _geom_contact_site_symmetry_1
    _geom_contact_site_symmetry_2
    _geom_contact_publ_flag
    O1 C5 3.133(2) . . no
    O1 C8 3.418(3) . . no
    O1 C10 3.382(2) . 3_666 no
    O1 O2 2.646(2) . 3_666 no
    O2 O1 2.646(2) . 3_666 no
    O2 C8 3.403(3) . . no
    O1 H8B 2.8700 . . no
    O1 H2A 1.64(4) . 3_666 no
    O1 H5A 2.5000 . . no
    O2 H4A 2.7900 . 2_645 no
    O2 H2A 2.81(4) . 3_666 no
    C3 C9 3.288(3) . . no
    C3 C3 3.555(2) . 3_665 no
    C5 O1 3.133(2) . . no
    C8 O2 3.403(3) . . no
    C8 O1 3.418(3) . . no
    C9 C3 3.288(3) . . no
    C10 O1 3.382(2) . 3_666 no
    C2 H9A 2.7300 . . no
    C3 H3 3.0700 . 3_665 no
    C3 H1 3.018(17) . 2_655 no
    C3 H9A 2.7600 . . no
    C4 H9A 2.7000 . . no
    C9 H4B 2.8600 . . no
    C10 H5A 2.8800 . . no
    C10 H8A 3.0300 . . no
    C10 H8B 2.5800 . . no
    C10 H7A 2.8500 . . no
    C10 H2A 2.52(4) . 3_666 no
    H1 H7B 2.4900 . . no
    H1 H9B 2.4100 . . no
    H1 C3 3.018(17) . 2_645 no
    H2A O1 1.64(4) . 3_666 no
    H2A O2 2.81(4) . 3_666 no
    H2A C10 2.52(4) . 3_666 no
    H2A H2A 2.28(6) . 3_666 no
    H3 H7C 2.3200 . . no
    H3 C3 3.0700 . 3_665 no
    H4A O2 2.7900 . 2_655 no
    H4B C9 2.8600 . . no
    H4B H9A 2.4200 . . no
    H5A O1 2.5000 . . no
    H5A C10 2.8800 . . no
    H5A H8B 2.4700 . . no
    H5B H8C 2.5300 . . no
    H5B H9C 2.5000 . . no
    H7A C10 2.8500 . . no
    H7B H1 2.4900 . . no
    H7C H3 2.3200 . . no
    H8A C10 3.0300 . . no
    H8A H9B 2.4800 . . no
    H8B O1 2.8700 . . no
    H8B C10 2.5800 . . no
    H8B H5A 2.4700 . . no
    H8C H5B 2.5300 . . no
    H8C H9C 2.5200 . . no
    H9A C2 2.7300 . . no
    H9A C3 2.7600 . . no
    H9A C4 2.7000 . . no
    H9A H4B 2.4200 . . no
    H9B H1 2.4100 . . no
    H9B H8A 2.4800 . . no
    H9C H5B 2.5000 . . no
    H9C H8C 2.5200 . . no
loop_
    _geom_angle_atom_site_label_1
    _geom_angle_atom_site_label_2
    _geom_angle_atom_site_label_3
    _geom_angle_site_symmetry_1
    _geom_angle_site_symmetry_2
    _geom_angle_site_symmetry_3
    _geom_angle
    _geom_angle_publ_flag
    C10 O2 H2A . . . 113(2) no
    C2 C1 C10 . . . 108.68(13) no
    C6 C1 C10 . . . 112.58(13) no
    C2 C1 C6 . . . 112.73(13) no
    C1 C2 C7 . . . 115.59(15) no
    C3 C2 C7 . . . 123.07(16) no
    C1 C2 C3 . . . 121.34(16) no
    C2 C3 C4 . . . 125.20(16) no
    C3 C4 C5 . . . 113.21(17) no
    C4 C5 C6 . . . 112.80(15) no
    C1 C6 C5 . . . 109.32(14) no
    C1 C6 C8 . . . 110.71(15) no
    C5 C6 C8 . . . 110.10(15) no
    C5 C6 C9 . . . 110.39(15) no
    C8 C6 C9 . . . 109.00(16) no
    C1 C6 C9 . . . 107.28(15) no
    O1 C10 C1 . . . 121.53(15) no
    O2 C10 C1 . . . 115.97(15) no
    O1 C10 O2 . . . 122.50(16) no
    C2 C1 H1 . . . 108.3(9) no
    C6 C1 H1 . . . 108.2(10) no
    C10 C1 H1 . . . 106.1(9) no
    C2 C3 H3 . . . 117.00 no
    C4 C3 H3 . . . 117.00 no
    C3 C4 H4A . . . 109.00 no
    C3 C4 H4B . . . 109.00 no
    C5 C4 H4A . . . 109.00 no
    C5 C4 H4B . . . 109.00 no
    H4A C4 H4B . . . 108.00 no
    C4 C5 H5A . . . 109.00 no
    C4 C5 H5B . . . 109.00 no
    C6 C5 H5A . . . 109.00 no
    C6 C5 H5B . . . 109.00 no
    H5A C5 H5B . . . 108.00 no
    C2 C7 H7A . . . 109.00 no
    C2 C7 H7B . . . 109.00 no
    C2 C7 H7C . . . 109.00 no
    H7A C7 H7B . . . 110.00 no
    H7A C7 H7C . . . 110.00 no
    H7B C7 H7C . . . 109.00 no
    C6 C8 H8A . . . 109.00 no
    C6 C8 H8B . . . 109.00 no
    C6 C8 H8C . . . 109.00 no
    H8A C8 H8B . . . 109.00 no
    H8A C8 H8C . . . 109.00 no
    H8B C8 H8C . . . 109.00 no
    C6 C9 H9A . . . 109.00 no
    C6 C9 H9B . . . 109.00 no
    C6 C9 H9C . . . 109.00 no
    H9A C9 H9B . . . 109.00 no
    H9A C9 H9C . . . 110.00 no
    H9B C9 H9C . . . 109.00 no
loop_
    _geom_torsion_atom_site_label_1
    _geom_torsion_atom_site_label_2
    _geom_torsion_atom_site_label_3
    _geom_torsion_atom_site_label_4
    _geom_torsion_site_symmetry_1
    _geom_torsion_site_symmetry_2
    _geom_torsion_site_symmetry_3
    _geom_torsion_site_symmetry_4
    _geom_torsion
    _geom_torsion_publ_flag
    C6 C1 C2 C3 . . . . -20.0(2) no
    C6 C1 C2 C7 . . . . 159.84(15) no
    C10 C1 C2 C3 . . . . 105.55(18) no
    C10 C1 C2 C7 . . . . -74.64(18) no
    C2 C1 C6 C5 . . . . 46.66(18) no
    C2 C1 C6 C8 . . . . 168.11(14) no
    C2 C1 C6 C9 . . . . -73.06(18) no
    C10 C1 C6 C5 . . . . -76.73(17) no
    C10 C1 C6 C8 . . . . 44.72(19) no
    C10 C1 C6 C9 . . . . 163.55(14) no
    C2 C1 C10 O1 . . . . -58.5(2) no
    C2 C1 C10 O2 . . . . 120.32(16) no
    C6 C1 C10 O1 . . . . 67.1(2) no
    C6 C1 C10 O2 . . . . -114.07(17) no
    C1 C2 C3 C4 . . . . 1.5(3) no
    C7 C2 C3 C4 . . . . -178.26(18) no
    C2 C3 C4 C5 . . . . -11.4(3) no
    C3 C4 C5 C6 . . . . 39.9(2) no
    C4 C5 C6 C1 . . . . -57.77(19) no
    C4 C5 C6 C8 . . . . -179.60(17) no
    C4 C5 C6 C9 . . . . 60.0(2) no
loop_
    _geom_hbond_atom_site_label_D
    _geom_hbond_atom_site_label_H
    _geom_hbond_atom_site_label_A
    _geom_hbond_site_symmetry_A
    _geom_hbond_distance_DH
    _geom_hbond_distance_HA
    _geom_hbond_distance_DA
    _geom_hbond_angle_DHA
    _geom_hbond_publ_flag
    O2 H2A O1 3_666 1.01(4) 1.64(4) 2.646(2) 178(4) yes
    C5 H5A O1 . 0.9700 2.5000 3.133(2) 122.00 no
