# Supplementary material for: 2,6,6-Trimethyl­cyclo­hex-2-ene­carb­oxy­lic acid
Source: Acta Crystallogr Sect E Struct Rep Online. 2012 Jan 31;68(Pt 2):o536. doi: 10.1107/S1600536812002668 (PMC3275276; doi:10.1107/S1600536812002668)
Supplement: Supplementary file 2 [file e-68-0o536-Isup2.hkl]

#
# h,k,l, Fc-squared, Fo-squared, sigma(Fo-squared) and status flag
#
data_I
_shelx_title ' ptm898_1               R =  New: P21/c'
_shelx_refln_list_code          4
_shelx_F_calc_maximum       84.56
_exptl_crystal_F_000       364.00
_reflns_d_resolution_high  0.7834
 
loop_
 _symmetry_equiv_pos_as_xyz
 'x, y, z'
 '-x, y+1/2, -z+1/2'
 '-x, -y, -z'
 'x, -y-1/2, z-1/2'
 
_cell_length_a     7.6817
_cell_length_b    10.4137
_cell_length_c    13.4421
_cell_angle_alpha  90.000
_cell_angle_beta  112.924
_cell_angle_gamma  90.000
 
_shelx_F_squared_multiplier     1.000
 
loop_
 _refln_index_h
 _refln_index_k
 _refln_index_l
 _refln_F_squared_calc
 _refln_F_squared_meas
 _refln_F_squared_sigma
 _refln_observed_status
   1   0   0     7150.07     6164.43     86.11 o
   2   0   0      595.96      600.40      7.48 o
   3   0   0     5905.16     5915.69    186.28 o
   4   0   0      735.11      739.44     10.81 o
   5   0   0       13.54       17.30      0.98 o
   6   0   0       77.57       68.97      3.43 o
   7   0   0        6.95        7.69      1.46 o
   8   0   0        4.01        3.16      1.81 o
   9   0   0       11.98       13.94      3.02 o
   1   1   0      920.93      880.58      8.03 o
   2   1   0      876.64      868.86      8.10 o
   3   1   0       94.63       99.88      1.43 o
   4   1   0       39.48       37.48      0.88 o
   5   1   0        4.92        8.97      1.04 o
   6   1   0       21.21       16.31      0.94 o
   7   1   0        0.59        1.28      0.81 o
   8   1   0        4.79        4.06      1.34 o
   0   2   0     4587.96     4225.24     59.27 o
   1   2   0     3301.77     3159.45     24.18 o
   2   2   0      353.28      354.54      3.57 o
   3   2   0      222.35      232.22      2.71 o
   4   2   0       55.55       54.98      1.08 o
   5   2   0        2.57        1.35      0.36 o
   6   2   0        0.36       -0.01      0.50 o
   7   2   0       47.54       39.34      2.16 o
   8   2   0        1.98        2.95      1.24 o
   1   3   0     2388.44     2370.21     16.51 o
   2   3   0        2.27        2.67      0.21 o
   3   3   0       55.95       54.43      0.87 o
   4   3   0       40.85       40.92      0.93 o
   5   3   0       66.46       62.17      1.57 o
   6   3   0        5.30        2.75      0.61 o
   7   3   0        1.12        2.19      0.80 o
   8   3   0        0.30       -1.04      1.22 o
   0   4   0        0.28       -0.26      0.43 o
   1   4   0      383.58      388.85      2.95 o
   2   4   0       17.76       16.14      0.45 o
   3   4   0       17.25       14.19      0.57 o
   4   4   0       73.28       69.55      1.13 o
   5   4   0        4.13        5.84      0.59 o
   6   4   0       65.76       73.37      1.88 o
   7   4   0        2.55        2.12      0.71 o
   8   4   0        1.29        1.90      1.27 o
   1   5   0      648.60      685.19      5.03 o
   2   5   0      127.43      148.01      1.58 o
   3   5   0       27.41       29.71      0.71 o
   4   5   0       66.24       65.73      1.54 o
   5   5   0      114.92      116.66      1.95 o
   6   5   0        3.12        2.95      0.65 o
   7   5   0        3.58        4.82      0.76 o
   8   5   0        0.76        2.33      0.91 o
   0   6   0       27.07       28.07      1.23 o
   1   6   0       34.09       42.48      0.99 o
   2   6   0       62.75       54.14      0.76 o
   3   6   0       12.46       15.82      0.56 o
   4   6   0       55.73       50.27      1.23 o
   5   6   0        5.07        7.98      0.82 o
   6   6   0       10.16       15.35      1.00 o
   7   6   0        0.06        1.10      0.66 o
   8   6   0        0.99        1.59      0.87 o
   1   7   0      137.37      129.55      2.18 o
   2   7   0      109.14      113.88      1.59 o
   3   7   0       16.88       23.20      0.71 o
   4   7   0      158.53      161.57      2.46 o
   5   7   0       36.12       37.07      1.27 o
   6   7   0        1.59        2.96      1.11 o
   7   7   0       10.14       13.87      1.35 o
   0   8   0        2.31        3.29      1.20 o
   1   8   0       29.57       30.36      1.43 o
   2   8   0       32.37       29.68      1.69 o
   3   8   0        5.84        5.84      0.93 o
   4   8   0       15.43       19.59      2.31 o
   5   8   0       40.36       31.88      2.96 o
   6   8   0        4.48        5.18      1.72 o
   7   8   0        0.00       -0.09      1.20 o
   1   9   0        3.69        4.45      0.98 o
   2   9   0       19.09       12.44      1.29 o
   3   9   0       67.76       68.45      4.04 o
   4   9   0        0.22       -0.90      0.90 o
   5   9   0        1.32        0.53      1.19 o
   6   9   0       16.67       13.94      2.55 o
   0  10   0      111.73      111.73      5.08 o
   1  10   0      116.81      119.21      3.70 o
   2  10   0       15.18       18.65      1.59 o
   3  10   0        7.14        8.38      1.99 o
   4  10   0       22.99       26.30      3.00 o
   5  10   0        1.73        2.31      1.50 o
   1  11   0        0.32        2.79      1.06 o
   2  11   0        1.38        1.33      0.88 o
   3  11   0        1.28        1.96      1.45 o
   4  11   0        0.60        0.63      1.32 o
   5  11   0        0.00       -0.52      1.28 o
   0  12   0       10.10       10.93      2.09 o
   1  12   0       11.59       14.02      1.63 o
   2  12   0        0.25        0.28      1.36 o
   3  12   0        0.18        0.30      1.27 o
   1  13   0        0.74        0.54      1.08 o
  -9   1   1        0.13        0.58      1.19 o
  -8   1   1        0.03        0.47      1.07 o
  -7   1   1        5.57        6.61      0.97 o
  -6   1   1        8.80        9.89      0.77 o
  -5   1   1       13.19       15.29      0.63 o
  -4   1   1      758.00      793.27      8.08 o
  -3   1   1       36.95       48.37      0.90 o
  -2   1   1     1799.97     1730.09     15.68 o
  -1   1   1     1176.72     1135.17     13.60 o
   0   1   1      716.65      735.30      6.84 o
   1   1   1     4068.68     3683.95     30.71 o
   2   1   1      814.52      788.40      6.88 o
   3   1   1      329.39      268.27      3.12 o
   4   1   1        5.21        3.27      0.40 o
   5   1   1        0.59        1.18      0.40 o
   6   1   1       12.69       11.27      0.87 o
   7   1   1        0.73        0.26      0.70 o
   8   1   1        7.46        9.80      2.44 o
  -9   2   1        7.84        7.91      1.64 o
  -8   2   1        0.08        0.68      1.15 o
  -7   2   1        0.21        1.47      0.72 o
  -6   2   1       12.90       10.36      0.81 o
  -5   2   1        0.68        0.12      0.39 o
  -4   2   1       41.12       45.79      1.15 o
  -3   2   1      216.33      220.15      2.50 o
  -2   2   1       10.42       11.39      0.40 o
  -1   2   1     2524.31     2534.59     18.82 o
   0   2   1     5320.99     4961.13     32.28 o
   1   2   1       31.84       28.20      1.10 o
   2   2   1      503.33      514.43      5.42 o
   3   2   1      619.34      657.49      6.79 o
   4   2   1       45.64       45.96      1.05 o
   5   2   1      149.42      135.76      1.92 o
   6   2   1       43.54       40.88      2.46 o
   7   2   1        3.53        4.75      0.96 o
   8   2   1       18.33       21.98      2.21 o
  -8   3   1        9.84       11.22      1.67 o
  -7   3   1       13.76       10.91      0.91 o
  -6   3   1       25.99       22.55      0.96 o
  -5   3   1       10.17       10.98      0.58 o
  -4   3   1       71.19       62.96      1.14 o
  -3   3   1      284.79      294.95      3.01 o
  -2   3   1      399.09      412.91      3.15 o
  -1   3   1      117.66      121.93      1.06 o
   0   3   1     1362.95     1301.32      9.22 o
   1   3   1       73.26       66.79      0.77 o
   2   3   1      273.63      287.51      3.02 o
   3   3   1      121.42      134.60      1.88 o
   4   3   1       71.38       69.13      1.49 o
   5   3   1       99.58       93.06      2.02 o
   6   3   1       45.30       41.68      1.44 o
   7   3   1        1.10        2.92      0.73 o
   8   3   1        5.35        5.47      1.52 o
  -8   4   1        0.74        1.41      1.11 o
  -7   4   1        3.06        5.49      0.79 o
  -6   4   1       17.47       17.92      0.90 o
  -5   4   1       53.60       56.43      1.33 o
  -4   4   1       39.57       35.20      0.89 o
  -3   4   1      149.34      151.71      1.98 o
  -2   4   1       97.47      104.25      1.13 o
  -1   4   1       85.26       85.82      0.83 o
   0   4   1      499.19      484.37      4.22 o
   1   4   1        1.21        0.87      0.24 o
   2   4   1        0.02        0.52      0.20 o
   3   4   1       85.54       81.53      1.53 o
   4   4   1       10.77       11.24      0.56 o
   5   4   1       31.77       29.73      1.17 o
   6   4   1        7.17        6.45      0.80 o
   7   4   1       12.50       14.65      1.08 o
   8   4   1        1.25        1.61      1.21 o
  -8   5   1        5.26        7.90      1.17 o
  -7   5   1        0.16        0.85      0.56 o
  -6   5   1       16.73       11.08      0.86 o
  -5   5   1       23.63       31.17      0.97 o
  -4   5   1       30.56       26.34      0.97 o
  -3   5   1       35.08       35.35      0.70 o
  -2   5   1       61.02       57.01      0.73 o
  -1   5   1      656.97      666.80      4.91 o
   0   5   1        5.07        3.46      0.38 o
   1   5   1        8.32        7.54      0.26 o
   2   5   1      232.09      244.64      2.28 o
   3   5   1        7.79       11.13      0.56 o
   4   5   1        3.10        3.42      0.40 o
   5   5   1        1.05        1.23      0.48 o
   6   5   1        0.06        0.07      0.52 o
   7   5   1        0.02        0.38      0.63 o
   8   5   1        0.76        2.08      1.27 o
  -8   6   1        2.45        2.50      0.99 o
  -7   6   1        5.79        5.85      0.79 o
  -6   6   1       87.78       84.20      2.03 o
  -5   6   1       52.09       47.01      1.55 o
  -4   6   1       23.83       25.66      0.84 o
  -3   6   1        0.07       -0.24      0.24 o
  -2   6   1        0.76        0.21      0.18 o
  -1   6   1      233.33      264.53      3.43 o
   0   6   1      323.22      355.80      4.36 o
   1   6   1      162.56      163.95      1.36 o
   2   6   1       12.86        9.97      0.41 o
   3   6   1        3.03        2.02      0.36 o
   4   6   1        7.68        6.72      0.60 o
   5   6   1        1.21        1.22      0.52 o
   6   6   1        0.00        0.61      0.58 o
   7   6   1        0.10        2.18      0.75 o
  -7   7   1        0.24        0.87      0.80 o
  -6   7   1        0.27        1.71      0.56 o
  -5   7   1        3.91        3.08      0.64 o
  -4   7   1       10.26        7.96      0.60 o
  -3   7   1        0.02       -0.01      0.28 o
  -2   7   1        3.20        3.78      0.34 o
  -1   7   1       19.50       19.63      1.13 o
   0   7   1       88.29      105.73      1.92 o
   1   7   1       57.95       64.29      1.08 o
   2   7   1       25.99       24.14      0.74 o
   3   7   1       13.43       14.02      0.73 o
   4   7   1       56.59       56.71      1.46 o
   5   7   1        0.79        0.98      0.53 o
   6   7   1        1.03        0.52      0.62 o
   7   7   1        0.01        2.90      0.94 o
  -7   8   1        0.34        0.45      1.39 o
  -6   8   1        0.35        1.25      1.37 o
  -5   8   1        0.14        3.08      1.34 o
  -4   8   1       18.69       17.72      2.27 o
  -3   8   1       33.06       30.87      1.43 o
  -2   8   1        9.41        9.45      0.92 o
  -1   8   1       13.18       15.73      1.21 o
   0   8   1       71.56       87.41      2.84 o
   1   8   1        3.77        9.85      1.12 o
   2   8   1       39.40       30.67      1.72 o
   3   8   1        0.07        0.90      0.73 o
   4   8   1        1.24        0.60      1.17 o
   5   8   1        0.85        1.91      1.35 o
   6   8   1        0.09        0.29      1.22 o
  -6   9   1        0.53        1.10      1.31 o
  -5   9   1        0.30       -0.90      1.08 o
  -4   9   1       46.61       49.83      3.72 o
  -3   9   1       26.48       25.14      2.58 o
  -2   9   1        2.25        0.54      0.77 o
  -1   9   1       48.95       45.59      2.16 o
   0   9   1       21.21       19.17      1.48 o
   1   9   1        0.78       -0.37      0.75 o
   2   9   1       67.01       75.71      2.77 o
   3   9   1        0.00        0.80      1.19 o
   4   9   1       20.31       19.17      2.52 o
   5   9   1        6.16        8.43      2.00 o
   6   9   1        0.00        0.14      1.29 o
  -6  10   1        2.37        4.25      1.84 o
  -5  10   1       24.37       25.61      3.08 o
  -4  10   1        4.33        2.80      1.55 o
  -3  10   1        6.82        8.53      1.92 o
  -2  10   1       43.79       43.16      2.19 o
  -1  10   1       29.80       31.12      2.68 o
   0  10   1        1.20        0.00      1.11 o
   1  10   1        0.36       -0.05      0.84 o
   2  10   1       11.79       19.57      1.65 o
   3  10   1        5.44        0.92      1.20 o
   4  10   1        0.13        0.73      1.32 o
   5  10   1        3.91        6.55      1.94 o
  -5  11   1       15.01       16.93      2.88 o
  -4  11   1        4.19        4.63      1.80 o
  -3  11   1        8.70        7.33      1.92 o
  -2  11   1        0.82        1.66      0.93 o
  -1  11   1        2.09        2.33      1.03 o
   0  11   1        2.41        2.24      1.04 o
   1  11   1       59.77       60.67      2.69 o
   2  11   1        7.83        6.49      1.23 o
   3  11   1        5.40        2.77      1.49 o
   4  11   1        7.87        6.70      1.88 o
  -4  12   1        2.73        1.67      1.62 o
  -3  12   1        9.12        8.88      2.25 o
  -2  12   1       10.11       11.81      2.34 o
  -1  12   1       18.12       16.67      1.75 o
   0  12   1       29.53       35.32      2.26 o
   1  12   1       12.12        9.30      1.46 o
   2  12   1        1.19       -1.02      1.02 o
   3  12   1       15.90       18.61      2.78 o
  -2  13   1        8.58        9.32      2.34 o
  -1  13   1        0.24       -0.20      0.99 o
   0  13   1        0.47       -0.61      0.96 o
   1  13   1        3.51        4.81      1.37 o
  -9   0   2        1.12        3.64      1.76 o
  -8   0   2        0.00        0.19      1.35 o
  -7   0   2       20.51       14.81      2.63 o
  -6   0   2        4.68        4.50      1.13 o
  -5   0   2       38.73       48.66      1.77 o
  -4   0   2      908.58     1018.95     14.37 o
  -3   0   2     3024.87     3112.65     36.77 o
  -2   0   2     2529.15     2532.36     35.22 o
  -1   0   2     1389.52     1375.28     34.29 o
   0   0   2     5118.01     4667.65    108.78 o
   1   0   2     2362.85     2303.30     27.17 o
   2   0   2     1018.13      968.40     11.94 o
   3   0   2       41.63       29.76      1.88 o
   4   0   2       63.18       64.22      1.88 o
   5   0   2      283.23      258.84      4.99 o
   6   0   2        7.63        8.66      1.24 o
   7   0   2        1.83        4.21      1.35 o
   8   0   2       13.09       18.14      3.00 o
  -9   1   2        1.57        2.09      1.27 o
  -8   1   2        1.40        2.08      1.12 o
  -7   1   2        3.16        5.40      1.14 o
  -6   1   2       17.56       18.82      0.93 o
  -5   1   2       11.60        8.25      0.47 o
  -4   1   2      359.46      364.19      3.74 o
  -3   1   2      196.79      189.97      2.10 o
  -2   1   2      673.02      688.74      5.51 o
  -1   1   2      256.00      254.14      2.39 o
   0   1   2     1341.31     1344.69      9.24 o
   1   1   2      881.75      818.15      6.59 o
   2   1   2      674.51      679.22      6.06 o
   3   1   2       36.24       39.70      0.91 o
   4   1   2      162.90      152.85      2.25 o
   5   1   2       36.50       38.18      1.12 o
   6   1   2       30.03       28.18      1.26 o
   7   1   2        4.47        8.27      2.15 o
   8   1   2        0.24        1.28      1.32 o
  -9   2   2        1.26        0.49      1.06 o
  -8   2   2        2.56        3.53      1.21 o
  -7   2   2        2.43        1.71      0.68 o
  -6   2   2        3.09        4.91      0.56 o
  -5   2   2      136.08      130.50      2.06 o
  -4   2   2      313.29      323.35      3.52 o
  -3   2   2      355.98      410.43      3.72 o
  -2   2   2      526.29      575.16      4.66 o
  -1   2   2       99.02       95.93      0.91 o
   0   2   2      267.30      244.64      1.78 o
   1   2   2      392.48      384.41      3.76 o
   2   2   2       11.65        9.05      0.46 o
   3   2   2       12.00       10.34      0.61 o
   4   2   2      183.05      162.72      2.27 o
   5   2   2       29.26       29.65      0.90 o
   6   2   2        0.11        0.77      0.59 o
   7   2   2       26.00       30.05      1.91 o
   8   2   2        3.35        5.29      1.51 o
  -9   3   2        1.48        3.01      1.29 o
  -8   3   2        1.18        1.10      0.98 o
  -7   3   2        6.28        6.29      0.75 o
  -6   3   2       12.21       11.78      0.72 o
  -5   3   2        9.85       13.20      0.64 o
  -4   3   2       54.56       46.36      0.95 o
  -3   3   2       42.72       47.67      0.85 o
  -2   3   2       50.49       57.29      0.67 o
  -1   3   2      620.96      593.38      4.34 o
   0   3   2       64.49       61.40      0.57 o
   1   3   2        1.04        1.32      0.19 o
   2   3   2       81.34       69.73      1.46 o
   3   3   2      164.17      147.20      2.08 o
   4   3   2       17.46       19.06      0.79 o
   5   3   2        2.03        1.16      0.62 o
   6   3   2        1.43        2.11      0.65 o
   7   3   2        2.60        2.09      0.89 o
   8   3   2        3.28        4.26      1.45 o
  -8   4   2        2.87        4.22      1.27 o
  -7   4   2        0.19        0.40      0.53 o
  -6   4   2       99.90       87.85      2.51 o
  -5   4   2        5.67        8.14      0.56 o
  -4   4   2        9.25       11.47      0.59 o
  -3   4   2      626.63      649.30      5.32 o
  -2   4   2       62.94       66.23      0.77 o
  -1   4   2      467.35      520.71      3.88 o
   0   4   2      146.34      135.50      1.24 o
   1   4   2        4.20        4.46      0.25 o
   2   4   2        4.20        9.90      0.40 o
   3   4   2        0.01        0.46      0.34 o
   4   4   2        4.25        5.11      0.73 o
   5   4   2      125.32      124.90      2.50 o
   6   4   2       19.60       17.92      1.07 o
   7   4   2        0.41        1.06      0.80 o
   8   4   2        9.46        9.09      1.74 o
  -8   5   2        6.85       13.70      1.79 o
  -7   5   2        0.54        0.40      0.55 o
  -6   5   2       40.62       41.34      1.54 o
  -5   5   2      243.60      240.61      3.56 o
  -4   5   2       99.97       97.27      3.21 o
  -3   5   2       69.89       86.16      1.02 o
  -2   5   2        2.11        1.89      0.25 o
  -1   5   2       10.27        9.48      0.25 o
   0   5   2      769.08      786.68      5.97 o
   1   5   2      308.15      330.73      2.87 o
   2   5   2      224.71      231.54      2.24 o
   3   5   2       51.42       47.18      0.98 o
   4   5   2       22.44       20.44      0.77 o
   5   5   2        1.51        1.97      0.52 o
   6   5   2        0.17        0.60      0.58 o
   7   5   2        2.45        1.49      0.85 o
  -8   6   2        3.86        6.95      1.16 o
  -7   6   2       31.40       34.01      1.42 o
  -6   6   2       12.33       16.76      1.15 o
  -5   6   2      132.23      148.57      3.41 o
  -4   6   2      201.90      218.98      2.81 o
  -3   6   2       23.78       22.13      0.53 o
  -2   6   2      245.72      271.74      2.46 o
  -1   6   2       52.94       54.92      0.57 o
   0   6   2       51.20       51.89      0.84 o
   1   6   2       43.73       50.30      0.65 o
   2   6   2       38.60       39.69      0.78 o
   3   6   2        1.54        3.14      0.44 o
   4   6   2        3.13        3.64      0.57 o
   5   6   2       27.49       30.39      1.24 o
   6   6   2       23.50       25.23      1.26 o
   7   6   2        0.26        1.87      0.87 o
  -8   7   2       11.30       15.75      2.54 o
  -7   7   2        9.96       14.37      1.39 o
  -6   7   2        0.45        1.59      0.63 o
  -5   7   2       96.60      102.26      2.13 o
  -4   7   2       94.65       93.51      1.71 o
  -3   7   2        2.25        2.82      0.31 o
  -2   7   2       31.13       30.61      0.74 o
  -1   7   2        0.54        0.26      0.37 o
   0   7   2        3.46        1.73      0.48 o
   1   7   2      169.12      174.92      2.40 o
   2   7   2        3.23        5.42      0.43 o
   3   7   2        0.89        0.02      0.39 o
   4   7   2        0.27        0.07      0.46 o
   5   7   2        3.33        4.98      0.80 o
   6   7   2        0.18        1.31      0.70 o
   7   7   2        0.25        2.10      0.94 o
  -7   8   2        8.52        8.43      2.09 o
  -6   8   2       15.98       16.18      2.39 o
  -5   8   2       88.09       96.84      5.02 o
  -4   8   2       69.03       77.06      3.05 o
  -3   8   2       24.62       27.02      1.34 o
  -2   8   2       36.04       36.36      1.56 o
  -1   8   2       12.43       14.65      1.07 o
   0   8   2       82.59       70.21      2.57 o
   1   8   2        7.88        8.98      1.11 o
   2   8   2        5.96        4.25      0.93 o
   3   8   2      159.15      158.43      4.18 o
   4   8   2        0.52        1.49      1.23 o
   5   8   2        0.92       -0.85      1.15 o
   6   8   2        7.93        5.72      1.94 o
  -7   9   2        1.55       -0.24      1.36 o
  -6   9   2        0.13       -0.70      1.27 o
  -5   9   2       12.47        9.59      2.13 o
  -4   9   2        0.26        0.22      1.12 o
  -3   9   2        0.01        0.05      1.05 o
  -2   9   2       20.18       23.93      1.60 o
  -1   9   2       22.38       16.32      1.43 o
   0   9   2       15.36       14.89      1.39 o
   1   9   2       69.13       62.53      3.98 o
   2   9   2        0.02       -0.33      0.68 o
   3   9   2       28.15       22.67      2.52 o
   4   9   2       67.08       56.66      3.88 o
   5   9   2        2.92        1.18      1.34 o
   6   9   2        0.13        1.05      1.47 o
  -6  10   2        7.57       10.66      2.45 o
  -5  10   2        0.15        1.62      1.47 o
  -4  10   2       25.08       22.11      2.78 o
  -3  10   2        3.99        1.85      1.40 o
  -2  10   2        0.49        0.50      0.85 o
  -1  10   2        0.82       -0.72      0.72 o
   0  10   2        0.28       -0.56      0.81 o
   1  10   2        1.18        0.61      1.35 o
   2  10   2       28.55       30.57      1.96 o
   3  10   2       17.17       19.05      2.58 o
   4  10   2        1.49        0.00      1.08 o
   5  10   2        4.79        6.90      2.08 o
  -5  11   2        1.96        2.53      1.80 o
  -4  11   2        1.99        1.61      1.44 o
  -3  11   2        1.21        2.01      1.51 o
  -2  11   2        2.67        4.58      1.09 o
  -1  11   2        6.89        6.73      2.01 o
   0  11   2        0.87        1.61      1.53 o
   1  11   2        0.06        0.55      0.91 o
   2  11   2        2.06        0.67      0.91 o
   3  11   2        4.46        2.23      1.43 o
   4  11   2        0.70       -0.80      1.10 o
  -4  12   2        4.99        6.00      2.04 o
  -3  12   2        2.45        1.83      1.59 o
  -2  12   2        4.79        3.89      1.77 o
  -1  12   2        3.36        1.90      1.02 o
   0  12   2        4.32        3.10      1.91 o
   1  12   2        6.10        4.97      1.29 o
   2  12   2        0.10       -1.02      1.20 o
   3  12   2        0.16       -0.01      1.43 o
  -2  13   2        6.26        6.79      2.22 o
  -1  13   2        2.07        2.89      1.24 o
   0  13   2        0.44       -0.78      0.96 o
   1  13   2        0.75       -0.94      0.94 o
  -9   1   3        0.01        0.68      1.11 o
  -8   1   3        2.03        0.32      0.68 o
  -7   1   3        2.47        0.91      0.61 o
  -6   1   3       90.48       87.81      1.87 o
  -5   1   3        6.07        9.30      0.61 o
  -4   1   3      530.36      572.73      8.50 o
  -3   1   3      619.09      599.79      5.52 o
  -2   1   3     1136.58     1145.85      9.43 o
  -1   1   3     1456.49     1374.89     11.59 o
   0   1   3      646.62      644.43      4.83 o
   1   1   3       49.27       53.90      0.93 o
   2   1   3      134.98      139.61      1.73 o
   3   1   3      211.75      211.02      2.75 o
   4   1   3      190.79      173.07      2.53 o
   5   1   3      103.83      100.34      1.93 o
   6   1   3        0.00        0.42      0.66 o
   7   1   3        6.42        8.11      1.66 o
   8   1   3       13.91       17.69      2.15 o
  -9   2   3        0.37        0.45      1.75 o
  -8   2   3        0.02        1.46      0.86 o
  -7   2   3        5.22        4.64      0.83 o
  -6   2   3        6.90       10.39      0.76 o
  -5   2   3       33.06       36.28      0.95 o
  -4   2   3       91.83      109.15      1.54 o
  -3   2   3      128.33      134.76      1.42 o
  -2   2   3       33.61       34.03      0.50 o
  -1   2   3     2610.38     2555.76     22.96 o
   0   2   3      120.24      110.22      1.23 o
   1   2   3      829.95      831.46      7.26 o
   2   2   3      239.44      243.63      2.91 o
   3   2   3        4.34        7.20      0.64 o
   4   2   3      214.44      210.88      2.65 o
   5   2   3      421.70      412.77      5.08 o
   6   2   3        5.92        5.47      0.80 o
   7   2   3        1.45        2.96      0.91 o
   8   2   3       13.24       15.82      2.16 o
  -9   3   3        1.53        2.39      1.35 o
  -8   3   3       13.06       13.64      2.84 o
  -7   3   3        3.28        4.77      0.69 o
  -6   3   3       31.15       26.57      1.65 o
  -5   3   3      289.09      289.88      3.67 o
  -4   3   3      162.92      165.95      2.13 o
  -3   3   3       83.07       88.63      1.08 o
  -2   3   3     1390.28     1503.46     12.28 o
  -1   3   3       76.96       87.41      0.92 o
   0   3   3      100.78      118.55      1.03 o
   1   3   3      520.27      560.61      8.24 o
   2   3   3      709.38      698.72      7.21 o
   3   3   3       36.05       31.40      1.02 o
   4   3   3      387.85      347.79      4.27 o
   5   3   3       41.25       39.05      1.75 o
   6   3   3       16.74       16.65      1.52 o
   7   3   3       10.41       13.57      1.35 o
  -9   4   3        7.51       10.01      1.82 o
  -8   4   3        5.92        6.64      1.97 o
  -7   4   3        4.19        2.39      0.65 o
  -6   4   3       35.80       33.37      1.25 o
  -5   4   3      351.76      364.91      4.15 o
  -4   4   3       11.79       15.98      0.61 o
  -3   4   3        1.87        3.95      0.28 o
  -2   4   3      999.04     1045.01      7.55 o
  -1   4   3     1054.87     1045.27      7.49 o
   0   4   3      481.80      493.90      3.52 o
   1   4   3       53.97       52.37      0.79 o
   2   4   3      119.38      122.14      2.18 o
   3   4   3       14.74       16.25      0.71 o
   4   4   3       75.67       70.27      1.51 o
   5   4   3       23.90       21.11      1.10 o
   6   4   3       36.03       32.02      1.44 o
   7   4   3        1.96        0.72      0.84 o
  -8   5   3       20.02       23.97      2.18 o
  -7   5   3       38.51       43.89      1.54 o
  -6   5   3        1.11        1.75      0.56 o
  -5   5   3       88.97       84.06      1.56 o
  -4   5   3       23.02       24.19      1.81 o
  -3   5   3        0.41        0.08      0.18 o
  -2   5   3        2.99        8.41      0.30 o
  -1   5   3       54.72       51.32      0.61 o
   0   5   3       17.30       22.04      0.44 o
   1   5   3      184.89      187.31      1.85 o
   2   5   3      170.47      170.20      2.05 o
   3   5   3       39.79       35.64      1.12 o
   4   5   3        0.04        0.81      0.41 o
   5   5   3       10.54        6.42      0.78 o
   6   5   3        0.02        0.37      0.63 o
   7   5   3        1.10        3.12      1.44 o
  -8   6   3        0.90        2.73      1.34 o
  -7   6   3        0.84        1.24      0.61 o
  -6   6   3       92.51       89.34      2.78 o
  -5   6   3       16.45       16.18      1.11 o
  -4   6   3        4.76        3.71      0.45 o
  -3   6   3       53.67       65.97      0.98 o
  -2   6   3      191.99      221.29      1.97 o
  -1   6   3      142.75      132.86      1.23 o
   0   6   3       95.76       95.78      1.11 o
   1   6   3      223.70      214.96      1.90 o
   2   6   3       18.89       21.38      1.03 o
   3   6   3        0.22        0.18      0.39 o
   4   6   3        8.27        6.62      0.94 o
   5   6   3        5.22        4.85      0.75 o
   6   6   3        7.36        9.39      1.32 o
   7   6   3        1.73        2.39      0.96 o
  -8   7   3        0.50        0.82      0.87 o
  -7   7   3       10.24       14.86      2.34 o
  -6   7   3       64.23       71.57      1.87 o
  -5   7   3       92.64       92.51      1.98 o
  -4   7   3       67.17       65.99      1.40 o
  -3   7   3       90.53       91.33      1.28 o
  -2   7   3      318.36      320.53      3.20 o
  -1   7   3      123.06      115.30      2.30 o
   0   7   3      145.36      138.99      2.06 o
   1   7   3        0.98        0.66      0.39 o
   2   7   3       45.52       50.63      1.14 o
   3   7   3      105.30      100.95      1.78 o
   4   7   3       56.13       66.30      2.24 o
   5   7   3        2.49        1.94      0.74 o
   6   7   3        1.07        2.69      0.93 o
  -7   8   3        0.57       -0.22      1.27 o
  -6   8   3       13.67       15.76      2.40 o
  -5   8   3        0.72        0.61      1.17 o
  -4   8   3        2.00        3.22      1.01 o
  -3   8   3       11.81       13.69      1.01 o
  -2   8   3        0.15        1.06      0.59 o
  -1   8   3       79.82       85.68      3.99 o
   0   8   3       10.23        7.55      1.11 o
   1   8   3        0.47        1.42      0.79 o
   2   8   3        1.48        2.25      0.85 o
   3   8   3        2.43        2.62      1.48 o
   4   8   3       11.14       11.02      2.01 o
   5   8   3        4.06        3.73      1.55 o
   6   8   3        3.43        3.12      1.61 o
  -7   9   3       14.76       14.29      2.55 o
  -6   9   3        7.89        5.92      1.97 o
  -5   9   3        0.33       -0.74      1.18 o
  -4   9   3       28.96       29.72      2.92 o
  -3   9   3       21.77       19.37      2.43 o
  -2   9   3        0.01       -0.27      0.65 o
  -1   9   3       29.59       29.27      1.77 o
   0   9   3       25.30       25.08      1.68 o
   1   9   3       51.09       53.94      2.55 o
   2   9   3        0.46        0.58      0.76 o
   3   9   3       30.06       35.78      3.16 o
   4   9   3       23.63       20.69      2.62 o
   5   9   3        2.21        2.20      1.58 o
  -6  10   3        4.13        4.15      1.85 o
  -5  10   3        2.41        1.26      1.41 o
  -4  10   3        2.85        2.10      1.63 o
  -3  10   3       28.25       29.28      2.92 o
  -2  10   3        6.00        9.49      1.71 o
  -1  10   3       16.97       14.79      1.48 o
   0  10   3      127.29      127.44      3.92 o
   1  10   3       13.75       14.31      1.49 o
   2  10   3        3.08        3.19      0.93 o
   3  10   3        5.55        2.40      1.49 o
   4  10   3        0.00        1.15      1.28 o
   5  10   3        0.74       -1.06      1.06 o
  -5  11   3       12.70       13.72      2.63 o
  -4  11   3        3.14        5.73      1.88 o
  -3  11   3        1.19        0.02      1.41 o
  -2  11   3        0.05       -0.70      0.70 o
  -1  11   3        1.58        2.07      0.94 o
   0  11   3        0.30        0.91      0.97 o
   1  11   3        6.35        6.27      1.28 o
   2  11   3        0.03        1.02      0.98 o
   3  11   3        0.05        0.77      1.40 o
   4  11   3        1.83        1.97      1.57 o
  -4  12   3        0.01        0.06      1.58 o
  -3  12   3        0.00       -1.11      1.11 o
  -2  12   3        1.14        0.88      1.52 o
  -1  12   3        1.64        0.95      0.97 o
   0  12   3        0.01       -0.78      0.88 o
   1  12   3       16.27       18.52      2.62 o
   2  12   3       11.89        9.63      2.19 o
  -1  13   3        2.61        1.38      1.16 o
   0  13   3        0.40       -0.96      0.96 o
  -9   0   4        9.17        5.37      2.19 o
  -8   0   4        2.22        3.75      1.26 o
  -7   0   4       27.63       38.84      3.40 o
  -6   0   4      123.55      126.57      5.56 o
  -5   0   4       68.88       62.84      1.67 o
  -4   0   4        6.07       15.89      1.36 o
  -3   0   4        2.24        1.94      0.37 o
  -2   0   4      250.72      267.88      4.30 o
  -1   0   4     2313.08     2279.21     37.96 o
   0   0   4     2019.87     2056.38     18.38 o
   1   0   4     1010.08     1066.12     13.10 o
   2   0   4      330.63      338.75      5.49 o
   3   0   4       49.42       46.93      1.80 o
   4   0   4      569.90      573.33      9.15 o
   5   0   4       71.02       78.90      2.48 o
   6   0   4        8.52        9.67      1.17 o
   7   0   4       13.00       13.79      2.69 o
  -9   1   4        0.09        1.66      1.16 o
  -8   1   4        0.28        1.05      0.73 o
  -7   1   4        6.41        6.23      0.92 o
  -6   1   4        0.60        0.16      0.44 o
  -5   1   4      255.39      260.73      3.93 o
  -4   1   4      267.87      266.69      2.87 o
  -3   1   4       73.02       74.88      1.15 o
  -2   1   4      590.13      608.38      5.15 o
  -1   1   4      486.71      504.38      4.55 o
   0   1   4      621.20      613.10      4.48 o
   1   1   4      526.47      570.66      4.88 o
   2   1   4      102.71      106.73      1.51 o
   3   1   4      144.87      139.70      1.96 o
   4   1   4       60.45       59.21      1.27 o
   5   1   4        4.94        5.88      0.68 o
   6   1   4        7.39        8.30      0.94 o
   7   1   4        0.70        1.96      1.35 o
  -9   2   4        2.97        1.60      1.25 o
  -8   2   4        6.89        6.68      1.04 o
  -7   2   4        2.96        2.63      0.75 o
  -6   2   4       15.23       16.20      1.35 o
  -5   2   4       15.90       16.99      0.71 o
  -4   2   4      191.56      192.18      3.09 o
  -3   2   4      192.26      206.77      2.20 o
  -2   2   4     1971.20     2025.79     16.18 o
  -1   2   4      918.19      908.47      7.47 o
   0   2   4     1764.24     1794.79     12.40 o
   1   2   4     1568.43     1527.52     13.89 o
   2   2   4      138.31      133.56      1.93 o
   3   2   4      155.65      160.66      2.36 o
   4   2   4      158.05      148.56      2.40 o
   5   2   4       20.71       21.16      1.00 o
   6   2   4        0.03        0.48      0.62 o
   7   2   4        6.15        9.65      1.77 o
  -9   3   4        0.20        1.35      1.11 o
  -8   3   4        0.85        0.64      0.71 o
  -7   3   4       40.10       40.58      1.46 o
  -6   3   4       32.77       30.28      1.98 o
  -5   3   4      201.42      193.48      2.94 o
  -4   3   4        3.34        3.13      0.42 o
  -3   3   4        8.42        8.68      0.41 o
  -2   3   4      908.93      957.96     16.53 o
  -1   3   4      752.45      797.32      7.09 o
   0   3   4      296.99      316.38      2.89 o
   1   3   4        7.51        9.97      0.45 o
   2   3   4       71.41       60.72      1.20 o
   3   3   4        3.17        1.64      0.43 o
   4   3   4        0.76        0.43      0.45 o
   5   3   4        0.64        1.14      0.61 o
   6   3   4        1.29        1.10      0.67 o
   7   3   4        4.36        5.81      1.18 o
  -9   4   4       12.51       13.84      2.55 o
  -8   4   4        4.54        6.46      1.16 o
  -7   4   4        0.06        0.20      0.51 o
  -6   4   4       55.05       49.55      1.51 o
  -5   4   4      156.33      166.85      2.29 o
  -4   4   4      299.06      307.45      3.53 o
  -3   4   4        0.78        0.69      0.17 o
  -2   4   4      782.18      853.76      6.89 o
  -1   4   4     1414.28     1523.04     10.79 o
   0   4   4        9.72       12.75      0.32 o
   1   4   4        0.97        2.39      0.31 o
   2   4   4        0.63        1.82      0.38 o
   3   4   4        0.00        0.61      0.40 o
   4   4   4       50.60       42.96      1.55 o
   5   4   4       40.06       34.43      1.41 o
   6   4   4        1.19        3.34      0.78 o
   7   4   4        0.39       -0.48      0.87 o
  -8   5   4       13.09       13.51      1.78 o
  -7   5   4        0.31        0.59      0.54 o
  -6   5   4        0.89        0.54      0.51 o
  -5   5   4       92.54       84.45      1.71 o
  -4   5   4        0.28        0.81      0.24 o
  -3   5   4        4.41        4.19      0.31 o
  -2   5   4      159.57      190.53      1.89 o
  -1   5   4        0.06        0.27      0.16 o
   0   5   4       14.95       13.91      0.40 o
   1   5   4      143.17      145.84      1.98 o
   2   5   4       24.63       27.63      0.83 o
   3   5   4       26.17       18.67      0.82 o
   4   5   4        0.10        0.13      0.43 o
   5   5   4       44.20       45.55      1.61 o
   6   5   4        0.00        1.70      0.70 o
   7   5   4        0.51        0.20      0.87 o
  -8   6   4        1.34        2.02      0.88 o
  -7   6   4        6.97        8.07      0.85 o
  -6   6   4        6.47        5.89      0.73 o
  -5   6   4        6.54        5.24      0.87 o
  -4   6   4       35.05       36.55      0.88 o
  -3   6   4        3.65        7.13      0.41 o
  -2   6   4       21.03       34.55      0.65 o
  -1   6   4       89.46       86.51      0.91 o
   0   6   4       43.64       42.93      0.71 o
   1   6   4        4.57        1.72      0.28 o
   2   6   4        1.03        0.94      0.41 o
   3   6   4       22.51       17.36      0.82 o
   4   6   4        3.15        3.33      0.68 o
   5   6   4        2.72        1.95      0.68 o
   6   6   4        0.00        1.04      0.72 o
  -8   7   4        1.69        3.06      0.96 o
  -7   7   4        4.60        5.78      1.01 o
  -6   7   4       17.53       20.96      1.08 o
  -5   7   4       21.70       22.24      1.07 o
  -4   7   4        6.31        6.40      0.49 o
  -3   7   4       66.23       57.61      1.04 o
  -2   7   4      177.41      174.16      1.92 o
  -1   7   4        4.91        6.71      0.40 o
   0   7   4        1.21        1.15      0.35 o
   1   7   4        0.10       -0.36      0.36 o
   2   7   4        0.04        0.01      0.42 o
   3   7   4        0.59        1.20      0.49 o
   4   7   4        6.07        6.92      0.87 o
   5   7   4        0.02        1.01      0.69 o
   6   7   4        2.47        2.32      1.36 o
  -7   8   4       13.70       15.14      2.41 o
  -6   8   4        1.49        0.17      1.24 o
  -5   8   4        0.01        0.72      1.26 o
  -4   8   4       10.46        8.59      1.01 o
  -3   8   4       58.63       53.09      2.09 o
  -2   8   4        0.26        0.09      0.68 o
  -1   8   4      173.77      163.28      5.66 o
   0   8   4      219.54      221.60      6.70 o
   1   8   4       29.24       24.63      1.78 o
   2   8   4        9.29       12.80      1.31 o
   3   8   4       12.94       16.20      1.47 o
   4   8   4        2.15        1.19      1.37 o
   5   8   4        1.94        0.14      1.30 o
   6   8   4        1.17        1.52      1.60 o
  -7   9   4        5.11        3.83      1.76 o
  -6   9   4       36.87       47.90      3.96 o
  -5   9   4       61.00       66.59      4.42 o
  -4   9   4       63.35       52.87      3.75 o
  -3   9   4       45.23       44.38      3.36 o
  -2   9   4       34.97       34.78      1.87 o
  -1   9   4       11.14        9.16      1.22 o
   0   9   4       72.90       68.44      2.72 o
   1   9   4       25.57       21.96      1.69 o
   2   9   4        7.74        6.48      1.41 o
   3   9   4       52.52       45.80      3.45 o
   4   9   4       16.31       13.05      2.34 o
   5   9   4        1.19        3.92      1.66 o
  -6  10   4        0.62       -0.55      1.34 o
  -5  10   4        1.57        0.60      1.43 o
  -4  10   4        7.07        7.39      2.00 o
  -3  10   4        0.98       -1.20      1.20 o
  -2  10   4        0.98        0.98      0.78 o
  -1  10   4       15.83       13.45      1.43 o
   0  10   4        8.89       10.99      1.38 o
   1  10   4        1.94        3.01      0.99 o
   2  10   4       11.24       10.39      1.41 o
   3  10   4       12.38        8.82      2.05 o
   4  10   4        2.16        0.13      1.42 o
  -5  11   4        3.68       -0.26      1.49 o
  -4  11   4        2.63        1.22      1.36 o
  -3  11   4        0.07       -0.60      1.30 o
  -2  11   4        3.85        2.38      1.04 o
  -1  11   4       15.74       15.82      1.61 o
   0  11   4       19.81       12.24      1.53 o
   1  11   4       19.76       19.07      1.75 o
   2  11   4       33.98       34.20      2.26 o
   3  11   4       21.97       17.04      2.66 o
  -4  12   4        3.76        3.13      1.89 o
  -3  12   4        0.47        1.00      1.41 o
  -2  12   4        1.81        0.88      1.56 o
  -1  12   4        0.16       -0.73      0.88 o
   0  12   4        0.04        1.20      1.02 o
   1  12   4        0.56       -0.80      0.88 o
   2  12   4        0.42        0.55      1.44 o
  -9   1   5        3.12        2.89      3.22 o
  -8   1   5       18.23       16.77      1.35 o
  -7   1   5       31.50       28.63      1.66 o
  -6   1   5      124.14      133.34      2.44 o
  -5   1   5        0.18        0.80      0.47 o
  -4   1   5       17.15       13.28      0.63 o
  -3   1   5        1.26        0.82      0.21 o
  -2   1   5      322.57      376.22      3.61 o
  -1   1   5     1426.04     1476.05     11.39 o
   0   1   5      208.75      202.67      2.03 o
   1   1   5      505.03      518.60      5.55 o
   2   1   5      426.44      421.55      4.40 o
   3   1   5        3.58        2.76      0.42 o
   4   1   5       11.70       12.36      0.72 o
   5   1   5       31.43       28.28      1.03 o
   6   1   5        0.21        1.33      0.85 o
   7   1   5        2.95        3.13      1.54 o
  -9   2   5        0.04        1.11      1.11 o
  -8   2   5        0.87        0.64      0.67 o
  -7   2   5        0.02        0.45      0.58 o
  -6   2   5        6.09        7.56      0.82 o
  -5   2   5      284.22      280.05      3.57 o
  -4   2   5      361.89      375.42      3.91 o
  -3   2   5      208.92      213.55      2.25 o
  -2   2   5     1476.69     1502.77     12.21 o
  -1   2   5      715.74      795.91      6.37 o
   0   2   5      182.01      183.32      1.88 o
   1   2   5       81.85      114.78      1.72 o
   2   2   5        3.67        5.44      0.47 o
   3   2   5        1.08        0.13      0.39 o
   4   2   5      124.42      124.37      2.24 o
   5   2   5        6.14        6.68      0.74 o
   6   2   5        1.33        1.92      1.04 o
   7   2   5        0.57       -0.93      1.29 o
  -9   3   5        5.64        8.58      1.63 o
  -8   3   5       14.00       15.70      1.34 o
  -7   3   5        0.00        0.79      0.52 o
  -6   3   5      125.74      112.89      2.28 o
  -5   3   5      274.01      261.75      3.51 o
  -4   3   5       38.40       40.75      0.83 o
  -3   3   5       67.41       70.33      1.03 o
  -2   3   5       14.51       17.69      0.51 o
  -1   3   5      377.89      431.91      3.53 o
   0   3   5        6.00       13.95      0.41 o
   1   3   5      474.90      472.49      5.67 o
   2   3   5        6.45        6.60      0.51 o
   3   3   5        3.74        4.46      0.55 o
   4   3   5       18.61       20.11      0.94 o
   5   3   5        4.23        5.79      0.71 o
   6   3   5        4.55        2.42      0.97 o
   7   3   5        0.00        0.05      0.88 o
  -9   4   5        0.65        1.98      1.94 o
  -8   4   5        0.07        0.67      0.68 o
  -7   4   5        6.89       10.01      1.06 o
  -6   4   5        8.00        6.41      0.71 o
  -5   4   5        4.57        3.92      0.54 o
  -4   4   5        1.45        1.50      0.31 o
  -3   4   5        0.57        0.28      0.19 o
  -2   4   5      183.12      193.97      2.31 o
  -1   4   5        3.48        1.81      0.21 o
   0   4   5      222.09      218.32      2.10 o
   1   4   5      226.53      232.30      5.06 o
   2   4   5       47.58       56.69      1.25 o
   3   4   5       96.05      100.58      1.86 o
   4   4   5        0.02       -0.46      0.46 o
   5   4   5        0.68        1.44      0.71 o
   6   4   5        0.07        1.08      0.88 o
   7   4   5        0.05        0.58      0.93 o
  -9   5   5        3.67        7.85      1.61 o
  -8   5   5        4.51        8.10      1.46 o
  -7   5   5       29.20       34.61      1.40 o
  -6   5   5       26.49       23.96      1.12 o
  -5   5   5      100.26      103.35      1.94 o
  -4   5   5        0.33       -0.03      0.23 o
  -3   5   5        2.55        2.61      0.29 o
  -2   5   5       95.88       96.52      1.26 o
  -1   5   5       28.70       24.20      0.50 o
   0   5   5        1.51        3.45      0.32 o
   1   5   5       16.18       16.16      0.64 o
   2   5   5        0.55       -0.23      0.30 o
   3   5   5       41.17       33.18      1.09 o
   4   5   5        0.11        0.82      0.48 o
   5   5   5        1.58        3.47      0.75 o
   6   5   5        9.67        8.69      1.26 o
  -8   6   5        0.25        1.00      0.82 o
  -7   6   5        0.04        0.44      0.55 o
  -6   6   5       20.67       23.51      1.13 o
  -5   6   5        3.37        1.77      0.61 o
  -4   6   5        7.65        8.98      0.53 o
  -3   6   5        0.95       -0.22      0.22 o
  -2   6   5        0.23        0.76      0.21 o
  -1   6   5      192.45      184.73      1.70 o
   0   6   5        1.73        2.02      0.30 o
   1   6   5        2.40        2.10      0.40 o
   2   6   5      123.20      115.70      1.94 o
   3   6   5        0.89        0.80      0.40 o
   4   6   5       22.48       22.80      1.51 o
   5   6   5        3.65        2.50      0.96 o
   6   6   5        2.01        4.37      1.41 o
  -8   7   5        0.15        1.37      0.85 o
  -7   7   5        2.62        3.32      1.03 o
  -6   7   5        6.93        9.50      0.95 o
  -5   7   5        7.83        7.32      0.71 o
  -4   7   5        7.84        7.37      0.56 o
  -3   7   5       74.01       65.46      1.15 o
  -2   7   5        0.91        1.48      0.26 o
  -1   7   5       11.96       13.21      0.58 o
   0   7   5      462.81      445.79      4.90 o
   1   7   5       16.26       20.53      0.79 o
   2   7   5        1.14        0.89      0.48 o
   3   7   5       91.02       88.94      1.80 o
   4   7   5        0.13        0.88      0.70 o
   5   7   5        8.89       13.32      1.19 o
   6   7   5        0.03        0.15      1.09 o
  -7   8   5        0.00        0.72      1.44 o
  -6   8   5        1.74       -0.24      1.24 o
  -5   8   5       60.96       61.04      4.04 o
  -4   8   5      188.60      200.90      7.64 o
  -3   8   5       47.91       41.66      3.26 o
  -2   8   5       60.78       63.33      2.44 o
  -1   8   5      209.92      207.35      5.43 o
   0   8   5       56.18       60.01      3.77 o
   1   8   5        5.32        2.77      0.92 o
   2   8   5        0.04       -0.20      0.90 o
   3   8   5        0.58       -0.09      0.75 o
   4   8   5        0.70       -1.00      1.00 o
   5   8   5        0.00       -1.08      1.08 o
  -7   9   5        7.96       10.72      2.42 o
  -6   9   5        3.55        6.14      2.04 o
  -5   9   5        2.79        1.12      1.40 o
  -4   9   5        0.00        1.27      1.49 o
  -3   9   5       42.71       36.56      3.22 o
  -2   9   5       39.22       39.03      2.01 o
  -1   9   5        7.85        5.12      2.59 o
   0   9   5      131.89      125.73      3.83 o
   1   9   5       78.94       76.77      2.93 o
   2   9   5       16.14       19.28      1.77 o
   3   9   5        5.39        6.48      1.82 o
   4   9   5        3.45        4.28      1.74 o
  -6  10   5        0.01       -1.22      1.35 o
  -5  10   5        3.82        4.44      1.74 o
  -4  10   5       27.26       24.73      3.06 o
  -3  10   5       62.54       66.67      4.37 o
  -2  10   5       25.94       27.81      1.86 o
  -1  10   5       50.00       46.06      7.35 o
   0  10   5       20.04       22.49      3.33 o
   1  10   5        0.79        1.15      0.92 o
   2  10   5        0.00        0.50      0.86 o
   3  10   5        0.22       -0.67      1.09 o
   4  10   5        0.06       -0.28      1.28 o
  -5  11   5        0.21       -0.58      1.49 o
  -4  11   5        2.57        1.15      1.57 o
  -3  11   5       10.48       10.19      2.27 o
  -2  11   5        2.50        2.66      1.59 o
  -1  11   5        0.00       -0.77      0.77 o
   0  11   5        4.55        2.50      1.04 o
   1  11   5        3.86        3.09      1.48 o
   2  11   5        1.40        0.01      1.04 o
   3  11   5        0.08       -0.76      1.10 o
  -3  12   5        0.14       -0.83      1.37 o
  -2  12   5        0.49       -1.00      1.56 o
  -1  12   5        0.91        0.90      0.99 o
   0  12   5        0.05       -0.10      0.87 o
   1  12   5        4.85        5.80      3.45 o
  -9   0   6        0.17        2.08      1.62 o
  -8   0   6       16.15       16.93      2.84 o
  -7   0   6        7.01        6.91      1.27 o
  -6   0   6       27.13       15.94      1.54 o
  -5   0   6       68.03       81.48      2.07 o
  -4   0   6      111.51       92.46      1.69 o
  -3   0   6      660.46      679.71     10.03 o
  -2   0   6      844.36      918.21     13.15 o
  -1   0   6       69.55      105.13      3.58 o
   0   0   6      229.00      215.39      2.95 o
   1   0   6        0.49        3.73      0.49 o
   2   0   6      314.08      296.54      5.25 o
   3   0   6       31.86       31.63      2.11 o
   4   0   6      222.02      213.33      4.57 o
   5   0   6        3.54        3.53      1.12 o
   6   0   6        1.42        1.35      1.21 o
   7   0   6        3.27        0.73      2.08 o
  -9   1   6        0.34        0.73      1.60 o
  -8   1   6        2.71        2.20      1.00 o
  -7   1   6        0.65        0.85      0.60 o
  -6   1   6       58.98       53.19      1.47 o
  -5   1   6        3.37        3.69      0.42 o
  -4   1   6       81.50       81.34      1.39 o
  -3   1   6        1.12        1.33      0.25 o
  -2   1   6      145.29      156.03      2.10 o
  -1   1   6        1.29        0.74      0.21 o
   0   1   6      189.03      224.32      2.42 o
   1   1   6      241.75      246.38      3.09 o
   2   1   6       47.31       50.19      1.09 o
   3   1   6        4.99        3.85      0.51 o
   4   1   6        0.69        0.82      0.46 o
   5   1   6        0.16        0.42      0.47 o
   6   1   6        0.62        1.55      0.95 o
   7   1   6        0.39        0.90      1.45 o
  -9   2   6        1.66        2.60      1.27 o
  -8   2   6        0.54        0.10      0.61 o
  -7   2   6       15.26       17.24      1.23 o
  -6   2   6        1.15        0.84      0.57 o
  -5   2   6      257.05      251.17      3.69 o
  -4   2   6       24.23       25.03      0.57 o
  -3   2   6       49.74       46.09      0.90 o
  -2   2   6      258.40      253.60      3.05 o
  -1   2   6      179.53      177.79      2.04 o
   0   2   6      277.57      309.70      3.12 o
   1   2   6       13.91       14.05      0.75 o
   2   2   6       76.47       64.64      1.38 o
   3   2   6       43.43       45.92      1.47 o
   4   2   6       59.11       55.59      1.51 o
   5   2   6        0.04       -0.31      0.56 o
   6   2   6        0.01       -0.67      0.79 o
  -9   3   6        7.55       11.31      1.78 o
  -8   3   6        0.59        0.37      0.68 o
  -7   3   6        5.50        4.13      0.66 o
  -6   3   6      137.20      142.18      2.66 o
  -5   3   6      323.78      299.08      3.85 o
  -4   3   6       18.05       18.81      0.54 o
  -3   3   6       89.75       89.48      1.47 o
  -2   3   6      698.61      726.85      7.05 o
  -1   3   6      192.27      192.62      2.19 o
   0   3   6      153.00      159.82      1.88 o
   1   3   6       26.79       26.56      0.82 o
   2   3   6      101.53       87.65      1.65 o
   3   3   6       16.10       21.26      0.95 o
   4   3   6        2.15        0.18      0.52 o
   5   3   6        0.04       -0.47      0.54 o
   6   3   6        0.03        1.14      0.90 o
  -9   4   6       34.48       43.10      2.93 o
  -8   4   6        1.39        1.25      0.93 o
  -7   4   6        9.04       10.67      0.91 o
  -6   4   6       78.39       79.28      1.92 o
  -5   4   6      104.32      107.23      1.79 o
  -4   4   6      109.07      116.94      1.56 o
  -3   4   6        0.22        0.13      0.22 o
  -2   4   6      311.46      301.20      3.14 o
  -1   4   6      234.45      256.82      2.77 o
   0   4   6        0.02        0.02      0.23 o
   1   4   6       26.11       27.61      0.87 o
   2   4   6       46.36       47.70      1.21 o
   3   4   6        4.07        4.85      0.63 o
   4   4   6        0.93        1.90      0.57 o
   5   4   6        0.15       -0.65      0.65 o
   6   4   6       11.48       11.31      1.44 o
  -9   5   6        0.23        1.67      1.13 o
  -8   5   6        2.27        4.02      1.70 o
  -7   5   6       27.53       25.23      1.24 o
  -6   5   6       27.15       26.77      1.18 o
  -5   5   6       20.48       19.64      0.80 o
  -4   5   6      170.63      167.10      2.31 o
  -3   5   6       80.11       79.98      1.45 o
  -2   5   6       81.04       85.61      1.16 o
  -1   5   6      426.29      455.64      3.93 o
   0   5   6      457.68      414.36      4.30 o
   1   5   6       24.24       23.18      0.93 o
   2   5   6       35.83       38.34      1.17 o
   3   5   6      151.62      151.57      2.49 o
   4   5   6        0.10        0.90      0.56 o
   5   5   6       24.68       21.39      1.70 o
   6   5   6        1.88        0.05      0.92 o
  -8   6   6        2.70        3.89      0.99 o
  -7   6   6        0.12        0.82      0.56 o
  -6   6   6        0.05       -0.17      0.50 o
  -5   6   6       54.42       56.61      1.56 o
  -4   6   6      106.70      103.92      2.20 o
  -3   6   6        4.57        3.10      0.36 o
  -2   6   6        0.02       -0.17      0.23 o
  -1   6   6      225.08      227.05      2.27 o
   0   6   6       76.32       75.35      1.32 o
   1   6   6      101.10       94.81      1.69 o
   2   6   6        9.69        6.53      0.98 o
   3   6   6        0.15       -0.30      0.48 o
   4   6   6       21.91       21.86      1.08 o
   5   6   6        0.03        0.31      0.73 o
   6   6   6        3.82        4.71      1.41 o
  -8   7   6        0.86        1.92      0.91 o
  -7   7   6        0.25        0.40      0.75 o
  -6   7   6        3.43        1.73      0.54 o
  -5   7   6        5.41        5.88      0.68 o
  -4   7   6        4.85        6.54      0.60 o
  -3   7   6        0.68        0.38      0.34 o
  -2   7   6       10.10        8.99      0.74 o
  -1   7   6        5.11        4.63      0.38 o
   0   7   6        3.85        2.48      0.44 o
   1   7   6        4.02        1.40      0.48 o
   2   7   6       15.08       11.81      0.75 o
   3   7   6        0.88       -0.38      0.52 o
   4   7   6        8.93        9.94      1.25 o
   5   7   6        1.18        1.59      0.97 o
  -7   8   6        4.44        4.79      1.76 o
  -6   8   6        2.57        3.94      1.71 o
  -5   8   6        5.79        8.01      1.89 o
  -4   8   6       87.57       83.83      4.58 o
  -3   8   6       24.19       24.92      1.57 o
  -2   8   6        0.01       -0.46      0.65 o
  -1   8   6      147.74      150.41      5.83 o
   0   8   6       12.13       10.59      1.65 o
   1   8   6       10.22       14.84      1.46 o
   2   8   6        0.78        3.71      1.00 o
   3   8   6        1.68        3.29      0.94 o
   4   8   6        7.25        7.74      2.11 o
   5   8   6        3.73        4.50      1.89 o
  -7   9   6        3.05        1.30      1.76 o
  -6   9   6        2.31        0.85      1.55 o
  -5   9   6        0.72        1.79      1.56 o
  -4   9   6        1.38       -1.22      1.22 o
  -3   9   6       35.52       40.07      3.41 o
  -2   9   6       22.23       24.32      1.72 o
  -1   9   6       50.05       53.70      2.46 o
   0   9   6       32.70       36.80      2.17 o
   1   9   6        0.27        0.08      0.83 o
   2   9   6        3.42        6.03      1.21 o
   3   9   6        0.01        1.05      1.24 o
   4   9   6        1.23       -0.55      1.12 o
  -6  10   6        0.31        2.21      1.70 o
  -5  10   6        0.40       -1.07      1.20 o
  -4  10   6        0.39       -1.08      1.22 o
  -3  10   6        0.02       -0.04      1.40 o
  -2  10   6       15.42       15.58      1.93 o
  -1  10   6        3.82        4.02      1.14 o
   0  10   6        0.29        0.35      0.82 o
   1  10   6        3.78        1.76      2.69 o
   2  10   6        0.11        0.00      0.89 o
   3  10   6        0.00       -0.04      1.00 o
  -5  11   6        0.29       -0.08      1.50 o
  -4  11   6        0.03        0.08      1.50 o
  -3  11   6        0.01        1.52      1.66 o
  -2  11   6        2.17        2.40      1.61 o
  -1  11   6        5.24        6.77      1.36 o
   0  11   6        0.29        0.25      1.31 o
   1  11   6        0.11        0.47      1.06 o
   2  11   6        0.23       -0.67      0.99 o
  -3  12   6        0.26        0.84      1.72 o
  -2  12   6       10.71       12.75      2.58 o
  -1  12   6        4.31        3.68      1.17 o
   0  12   6        0.10       -0.23      0.98 o
  -9   1   7        0.71        1.61      1.31 o
  -8   1   7        2.48        1.52      0.71 o
  -7   1   7      112.66      105.54      2.79 o
  -6   1   7      166.82      157.94      2.80 o
  -5   1   7       97.63       95.58      2.29 o
  -4   1   7      161.14      166.07      2.13 o
  -3   1   7      271.56      254.61      3.18 o
  -2   1   7      168.09      167.03      2.31 o
  -1   1   7      212.19      220.30      2.50 o
   0   1   7     1388.98     1369.44     11.78 o
   1   1   7       21.86       20.44      0.79 o
   2   1   7       77.12       71.67      1.40 o
   3   1   7      396.02      356.55      4.20 o
   4   1   7       51.82       51.95      1.39 o
   5   1   7        4.90        6.19      0.76 o
   6   1   7        4.90        4.23      1.12 o
  -9   2   7        5.20        7.67      2.36 o
  -8   2   7        0.77        0.85      0.64 o
  -7   2   7       22.60       22.07      1.36 o
  -6   2   7       42.27       39.89      1.35 o
  -5   2   7        0.07        0.11      0.33 o
  -4   2   7        3.91        3.47      0.39 o
  -3   2   7       15.28       17.13      0.61 o
  -2   2   7      147.32      132.48      1.70 o
  -1   2   7       37.46       28.18      0.72 o
   0   2   7       12.18       19.51      0.63 o
   1   2   7       24.99       25.43      0.86 o
   2   2   7        1.36        0.53      0.41 o
   3   2   7       44.18       45.46      1.36 o
   4   2   7        1.15        2.04      0.96 o
   5   2   7        8.34        6.93      0.93 o
   6   2   7        0.03        0.35      1.02 o
  -9   3   7        7.36       11.15      1.75 o
  -8   3   7        1.15        1.17      0.72 o
  -7   3   7       48.11       39.01      1.44 o
  -6   3   7       35.20       37.37      1.34 o
  -5   3   7       61.69       59.15      1.36 o
  -4   3   7      462.48      473.87      4.65 o
  -3   3   7       78.25       79.00      1.30 o
  -2   3   7      250.70      240.89      2.54 o
  -1   3   7      157.62      155.73      1.95 o
   0   3   7       46.04       48.32      0.95 o
   1   3   7        0.13        0.72      0.35 o
   2   3   7        3.28        2.23      0.49 o
   3   3   7        8.19        9.44      0.77 o
   4   3   7       15.75       14.11      1.07 o
   5   3   7        5.04        6.93      0.99 o
   6   3   7       12.10       20.58      1.77 o
  -9   4   7        0.07        1.79      1.17 o
  -8   4   7        1.33        3.09      1.15 o
  -7   4   7       11.85       15.23      1.02 o
  -6   4   7        7.57        7.17      0.76 o
  -5   4   7       34.71       37.94      1.12 o
  -4   4   7       34.42       34.18      0.81 o
  -3   4   7       59.93       55.53      1.04 o
  -2   4   7      322.88      326.72      3.24 o
  -1   4   7      154.53      148.15      1.68 o
   0   4   7       11.62       11.48      0.53 o
   1   4   7       16.90       16.22      0.74 o
   2   4   7       28.46       24.80      0.97 o
   3   4   7        0.84        0.94      0.51 o
   4   4   7       14.48       12.96      0.94 o
   5   4   7        9.44        9.88      1.37 o
   6   4   7        0.99       -0.51      0.92 o
  -9   5   7        3.91        3.26      1.24 o
  -8   5   7        4.65        5.35      1.33 o
  -7   5   7        0.18        0.20      0.53 o
  -6   5   7       50.16       48.56      1.57 o
  -5   5   7       82.83       81.24      1.88 o
  -4   5   7        2.13        3.20      0.44 o
  -3   5   7       42.76       38.78      1.13 o
  -2   5   7      215.28      212.97      2.51 o
  -1   5   7        2.44        2.59      0.38 o
   0   5   7       39.44       44.89      1.26 o
   1   5   7        9.50       12.01      0.70 o
   2   5   7       20.45       20.43      0.91 o
   3   5   7        5.14        6.19      0.70 o
   4   5   7       16.98       19.64      1.04 o
   5   5   7        6.42        8.77      1.32 o
  -8   6   7        3.31        3.44      1.10 o
  -7   6   7        1.22        0.82      0.59 o
  -6   6   7        4.58        3.77      0.69 o
  -5   6   7        5.92        5.93      0.63 o
  -4   6   7       49.52       47.67      2.77 o
  -3   6   7       21.28       24.28      0.75 o
  -2   6   7      278.85      274.37      2.75 o
  -1   6   7      336.42      309.49      3.08 o
   0   6   7        4.41        1.80      0.43 o
   1   6   7        3.37        3.16      0.53 o
   2   6   7       13.40       11.33      0.93 o
   3   6   7        0.21       -0.03      0.52 o
   4   6   7       43.43       44.31      1.47 o
   5   6   7        7.03        8.64      1.32 o
  -8   7   7        0.37        0.05      0.85 o
  -7   7   7        5.87        5.75      1.05 o
  -6   7   7       20.91       25.49      1.70 o
  -5   7   7        2.33        2.19      0.57 o
  -4   7   7       96.69       90.16      1.96 o
  -3   7   7      434.36      422.80      4.10 o
  -2   7   7      102.91      107.58      1.58 o
  -1   7   7      136.75      131.15      1.95 o
   0   7   7      313.88      292.47      3.66 o
   1   7   7       22.65       21.08      0.90 o
   2   7   7        9.85        6.85      0.75 o
   3   7   7        8.69        6.79      0.80 o
   4   7   7       13.37       16.33      1.31 o
   5   7   7       11.15       12.11      1.90 o
  -7   8   7        1.17       -1.18      1.18 o
  -6   8   7       10.89       12.43      2.34 o
  -5   8   7        0.09        2.18      1.49 o
  -4   8   7        1.10        2.66      1.55 o
  -3   8   7       86.05       87.16      2.94 o
  -2   8   7      109.73      114.86      3.57 o
  -1   8   7       10.24       11.51      1.31 o
   0   8   7       51.04       53.70      3.36 o
   1   8   7       49.39       50.37      2.42 o
   2   8   7        0.01        0.54      1.32 o
   3   8   7        0.00        0.10      1.20 o
   4   8   7        0.00       -1.15      1.15 o
  -7   9   7        0.01       -0.69      1.31 o
  -6   9   7        3.61        3.22      1.68 o
  -5   9   7        4.79        6.50      1.92 o
  -4   9   7       10.04        8.21      2.08 o
  -3   9   7       52.85       47.68      3.66 o
  -2   9   7       15.13       13.74      1.56 o
  -1   9   7        0.95        0.57      0.77 o
   0   9   7        3.24        1.57      1.69 o
   1   9   7        2.77        2.96      1.04 o
   2   9   7        0.66        1.48      1.60 o
   3   9   7        2.96        6.85      2.00 o
  -6  10   7        0.56        0.79      1.71 o
  -5  10   7        1.67        6.47      2.12 o
  -4  10   7        0.18        0.42      1.33 o
  -3  10   7        3.06        3.13      1.65 o
  -2  10   7        1.88        1.78      0.96 o
  -1  10   7        0.38        2.22      0.99 o
   0  10   7        8.67        8.50      2.58 o
   1  10   7        0.30       -0.22      0.88 o
   2  10   7        0.24        0.15      0.96 o
   3  10   7        0.01       -1.05      1.05 o
  -5  11   7        2.13        4.32      1.87 o
  -4  11   7        0.13       -0.77      1.32 o
  -3  11   7       12.05       10.31      2.40 o
  -2  11   7        0.97        1.47      1.66 o
  -1  11   7       39.17       44.95      3.77 o
   0  11   7        3.13        2.79      1.95 o
   1  11   7        9.66       10.45      1.61 o
  -2  12   7        0.42       -1.36      1.36 o
  -1  12   7        0.01        0.24      1.05 o
  -9   0   8        0.61        0.80      1.41 o
  -8   0   8        8.57        8.99      1.56 o
  -7   0   8        5.98        4.09      1.93 o
  -6   0   8       91.95       93.09      3.57 o
  -5   0   8       36.62       36.83      1.47 o
  -4   0   8       62.03       59.95      1.81 o
  -3   0   8      252.57      255.49      4.67 o
  -2   0   8      103.20       91.05      2.00 o
  -1   0   8      246.33      230.49      3.82 o
   0   0   8      160.94      166.73      2.66 o
   1   0   8       53.04       50.83      1.53 o
   2   0   8        0.02       -0.44      0.45 o
   3   0   8      112.28      109.80      4.34 o
   4   0   8        4.56        2.87      0.81 o
   5   0   8        0.01        0.49      0.77 o
   6   0   8        2.27        2.44      1.34 o
  -9   1   8       12.95       18.02      2.08 o
  -8   1   8        0.57        0.38      0.65 o
  -7   1   8       35.63       42.09      1.84 o
  -6   1   8      151.50      146.97      2.73 o
  -5   1   8        0.02       -0.09      0.27 o
  -4   1   8        9.33        9.82      0.52 o
  -3   1   8       28.18       27.95      1.05 o
  -2   1   8        0.05       -0.20      0.22 o
  -1   1   8       60.07       54.52      0.98 o
   0   1   8       67.14       68.71      1.15 o
   1   1   8        1.71        2.75      0.47 o
   2   1   8       63.74       58.77      1.34 o
   3   1   8       10.61        9.13      0.86 o
   4   1   8        0.01       -0.42      0.47 o
   5   1   8        0.65       -0.22      1.38 o
   6   1   8        0.29        0.15      0.83 o
  -9   2   8        0.00        1.62      1.20 o
  -8   2   8        4.52        2.94      0.92 o
  -7   2   8       55.40       51.15      3.01 o
  -6   2   8       11.57       10.53      1.07 o
  -5   2   8       18.37       18.01      0.67 o
  -4   2   8      386.17      387.82      4.27 o
  -3   2   8      185.33      175.67      2.52 o
  -2   2   8      166.51      155.05      1.87 o
  -1   2   8      386.36      365.71      3.60 o
   0   2   8       34.51       33.44      0.87 o
   1   2   8        8.99        6.67      0.58 o
   2   2   8       16.09       22.69      0.97 o
   3   2   8        5.00        6.74      0.72 o
   4   2   8        5.59        6.20      0.78 o
   5   2   8        3.11        5.89      0.96 o
   6   2   8        0.53        3.15      1.43 o
  -9   3   8       14.25       15.38      1.99 o
  -8   3   8       12.53       12.46      1.75 o
  -7   3   8        5.87        6.33      0.79 o
  -6   3   8       70.75       67.95      1.81 o
  -5   3   8      151.76      146.68      2.40 o
  -4   3   8        0.40        0.32      0.27 o
  -3   3   8        3.26        3.58      0.38 o
  -2   3   8      124.14      125.71      1.76 o
  -1   3   8        0.79        0.97      0.29 o
   0   3   8       23.70       18.88      0.80 o
   1   3   8        0.00       -0.32      0.36 o
   2   3   8        2.05        0.56      0.54 o
   3   3   8       52.96       51.94      1.50 o
   4   3   8        9.17        6.89      0.83 o
   5   3   8        0.48        1.43      0.86 o
  -9   4   8       13.61       17.75      2.12 o
  -8   4   8        9.40       12.03      2.84 o
  -7   4   8       10.60        9.52      0.90 o
  -6   4   8       64.54       64.24      1.80 o
  -5   4   8        2.30        1.38      0.43 o
  -4   4   8       21.50       23.72      0.73 o
  -3   4   8      171.14      186.86      2.49 o
  -2   4   8       29.13       30.81      0.77 o
  -1   4   8       61.58       58.15      1.10 o
   0   4   8       64.90       62.70      1.19 o
   1   4   8       14.84       17.71      0.83 o
   2   4   8       15.72       17.06      0.90 o
   3   4   8       10.44        9.15      0.82 o
   4   4   8       11.70       13.93      1.00 o
   5   4   8        1.76        1.94      1.05 o
  -8   5   8        1.73        2.53      1.37 o
  -7   5   8        1.18        1.45      0.59 o
  -6   5   8       24.62       22.24      1.14 o
  -5   5   8        4.23        3.61      0.55 o
  -4   5   8       16.04       18.25      0.77 o
  -3   5   8       10.97       12.68      0.59 o
  -2   5   8        5.74        8.06      0.48 o
  -1   5   8      229.36      216.55      2.43 o
   0   5   8      256.43      227.51      3.09 o
   1   5   8        0.08        0.07      0.42 o
   2   5   8        0.18        0.03      0.48 o
   3   5   8        2.18        2.58      0.81 o
   4   5   8        3.86        2.68      0.73 o
   5   5   8       14.93       17.38      2.64 o
  -8   6   8        0.80        0.84      0.85 o
  -7   6   8        3.45        4.74      0.78 o
  -6   6   8        2.71        2.98      0.65 o
  -5   6   8        4.73        3.34      0.61 o
  -4   6   8        0.69        1.31      0.43 o
  -3   6   8       27.66       19.40      1.12 o
  -2   6   8       91.06       91.90      1.41 o
  -1   6   8       20.50       19.55      0.89 o
   0   6   8       66.88       63.71      1.41 o
   1   6   8       52.48       58.40      1.76 o
   2   6   8       11.52       12.21      0.82 o
   3   6   8        5.18        5.70      0.75 o
   4   6   8        2.21        3.27      0.78 o
   5   6   8        0.80        1.35      1.07 o
  -8   7   8        0.33       -0.23      0.82 o
  -7   7   8       18.83       20.51      2.22 o
  -6   7   8       19.88       19.13      1.25 o
  -5   7   8        1.56        1.20      0.56 o
  -4   7   8        2.29        4.47      0.64 o
  -3   7   8       10.98       12.92      0.62 o
  -2   7   8       13.36       11.90      0.57 o
  -1   7   8      118.91      120.16      1.71 o
   0   7   8       42.58       33.90      1.08 o
   1   7   8       31.76       31.27      1.20 o
   2   7   8        0.16       -0.57      0.58 o
   3   7   8        8.29        4.89      0.81 o
   4   7   8        2.08        1.51      1.11 o
  -7   8   8        0.05       -0.29      1.47 o
  -6   8   8        0.00        0.21      1.39 o
  -5   8   8        0.79       -1.22      1.22 o
  -4   8   8       10.73        7.61      1.97 o
  -3   8   8        0.86        1.40      0.81 o
  -2   8   8        0.47        0.33      0.90 o
  -1   8   8        0.03       -0.68      0.68 o
   0   8   8        2.58        3.61      1.33 o
   1   8   8        2.20        3.28      1.00 o
   2   8   8        0.15        1.53      0.99 o
   3   8   8        2.75        2.63      1.05 o
   4   8   8        7.07        4.41      1.93 o
  -6   9   8        0.64        1.07      1.60 o
  -5   9   8        0.90        0.45      1.36 o
  -4   9   8        7.05       11.37      2.40 o
  -3   9   8        1.19        0.70      1.54 o
  -2   9   8        1.25        1.24      0.81 o
  -1   9   8        4.12        3.33      2.19 o
   0   9   8        1.59        4.40      1.12 o
   1   9   8        0.26        0.55      0.94 o
   2   9   8        0.38       -0.21      1.03 o
   3   9   8        1.63        3.43      1.64 o
  -5  10   8        2.93        1.21      1.77 o
  -4  10   8        9.79        4.56      1.88 o
  -3  10   8        5.29        1.72      1.61 o
  -2  10   8        7.84        9.43      1.44 o
  -1  10   8        4.86        5.88      1.28 o
   0  10   8       16.31       16.53      1.77 o
   1  10   8        7.08        6.94      1.40 o
   2  10   8        5.51        6.86      1.46 o
  -4  11   8        7.01        7.86      2.24 o
  -3  11   8        1.11       -0.53      1.45 o
  -2  11   8        0.02        0.98      1.55 o
  -1  11   8        0.30        1.11      1.06 o
   0  11   8        0.01       -0.19      2.29 o
   1  11   8        2.45        2.92      1.47 o
  -9   1   9       13.29       14.45      1.99 o
  -8   1   9       49.52       49.00      2.91 o
  -7   1   9      372.41      368.21      6.39 o
  -6   1   9      256.67      251.19      3.99 o
  -5   1   9       51.39       51.15      1.29 o
  -4   1   9       16.69       22.60      0.87 o
  -3   1   9       11.49       11.12      0.65 o
  -2   1   9        4.13        3.28      0.38 o
  -1   1   9      453.80      442.58      4.21 o
   0   1   9      377.72      382.15      4.04 o
   1   1   9        0.28       -0.17      0.36 o
   2   1   9       53.93       54.37      1.50 o
   3   1   9       89.87       95.09      2.11 o
   4   1   9        6.19        5.66      0.83 o
   5   1   9        0.97        1.44      0.99 o
  -9   2   9        2.95        1.97      1.29 o
  -8   2   9       20.29       24.40      2.18 o
  -7   2   9        0.69        0.70      0.64 o
  -6   2   9        0.00       -0.35      0.44 o
  -5   2   9       14.62       17.75      0.82 o
  -4   2   9       31.51       29.85      0.90 o
  -3   2   9        7.04        7.41      0.91 o
  -2   2   9       20.26       22.26      0.80 o
  -1   2   9        7.03        6.26      0.45 o
   0   2   9       81.57       69.22      1.40 o
   1   2   9        2.21        0.80      0.72 o
   2   2   9       41.24       33.37      1.21 o
   3   2   9       54.21       51.44      1.58 o
   4   2   9        2.92        1.51      1.01 o
   5   2   9        0.37        2.09      0.86 o
  -9   3   9        5.90        4.36      1.45 o
  -8   3   9       12.83       13.73      1.79 o
  -7   3   9        6.84        9.35      0.91 o
  -6   3   9       34.18       29.89      1.28 o
  -5   3   9        0.01       -0.43      0.43 o
  -4   3   9        2.93        3.00      0.42 o
  -3   3   9      142.95      136.71      1.90 o
  -2   3   9       76.16       69.21      1.29 o
  -1   3   9        1.39        0.17      0.29 o
   0   3   9       85.08       91.20      1.54 o
   1   3   9       22.05       26.76      1.05 o
   2   3   9        0.84       -0.44      0.44 o
   3   3   9       20.59       26.92      1.45 o
   4   3   9        3.97        4.31      0.89 o
   5   3   9       14.79       20.09      1.49 o
  -9   4   9        0.03       -0.94      0.99 o
  -8   4   9        8.93       10.50      1.65 o
  -7   4   9       10.84       13.84      1.03 o
  -6   4   9       65.84       66.23      1.86 o
  -5   4   9       44.58       44.06      1.46 o
  -4   4   9        0.18        0.96      0.34 o
  -3   4   9        1.04        0.94      0.32 o
  -2   4   9       69.21       67.06      1.22 o
  -1   4   9       22.82       23.51      0.77 o
   0   4   9       77.17       74.87      1.39 o
   1   4   9        0.15        0.55      0.44 o
   2   4   9        1.41        0.02      0.50 o
   3   4   9        0.24       -0.64      0.64 o
   4   4   9        0.02       -0.07      0.69 o
   5   4   9        0.38       -0.56      1.01 o
  -8   5   9        3.44        2.22      1.17 o
  -7   5   9        0.03       -0.32      0.53 o
  -6   5   9       16.44       14.59      1.02 o
  -5   5   9        0.89        0.74      0.52 o
  -4   5   9       12.73       11.57      0.60 o
  -3   5   9       42.95       51.98      1.45 o
  -2   5   9       21.59       20.46      0.75 o
  -1   5   9       51.14       53.29      1.13 o
   0   5   9       19.03       20.33      0.89 o
   1   5   9       26.73       26.41      1.06 o
   2   5   9        0.68       -0.48      0.48 o
   3   5   9       21.98       23.65      1.17 o
   4   5   9        1.62        1.29      1.07 o
  -8   6   9        0.29        0.06      0.84 o
  -7   6   9        1.51        1.99      0.71 o
  -6   6   9       28.71       25.62      1.27 o
  -5   6   9      141.39      135.57      4.23 o
  -4   6   9       63.07       54.66      1.60 o
  -3   6   9       19.96       19.52      0.83 o
  -2   6   9       54.90       61.64      1.09 o
  -1   6   9        7.19        6.75      0.78 o
   0   6   9       11.19        8.18      0.81 o
   1   6   9       44.24       43.42      1.60 o
   2   6   9        0.53        0.74      0.77 o
   3   6   9        1.06        0.84      0.63 o
   4   6   9       11.46       11.60      1.68 o
  -8   7   9        0.07       -0.03      0.87 o
  -7   7   9        0.26        0.36      0.78 o
  -6   7   9        0.07       -0.03      0.63 o
  -5   7   9       38.31       39.56      1.92 o
  -4   7   9        8.67        8.92      0.73 o
  -3   7   9        1.18        1.67      0.41 o
  -2   7   9       42.27       35.08      0.94 o
  -1   7   9       32.14       36.51      0.96 o
   0   7   9        5.83        7.25      0.72 o
   1   7   9       42.11       42.29      1.44 o
   2   7   9       16.19       15.19      1.90 o
   3   7   9        3.18        1.56      0.86 o
   4   7   9       21.01       23.56      2.57 o
  -7   8   9        0.26        1.52      1.64 o
  -6   8   9        7.67        6.29      1.91 o
  -5   8   9       23.65       23.30      2.99 o
  -4   8   9       19.86       17.34      2.62 o
  -3   8   9       33.94       28.80      2.88 o
  -2   8   9       14.60       13.32      1.47 o
  -1   8   9        5.65        5.81      1.48 o
   0   8   9       19.52       20.93      3.74 o
   1   8   9        1.89        2.02      0.94 o
   2   8   9        0.04        0.15      0.87 o
   3   8   9        0.83        1.85      1.03 o
  -6   9   9        7.13        8.75      2.39 o
  -5   9   9        1.65        5.19      1.99 o
  -4   9   9        0.17       -1.30      1.40 o
  -3   9   9        0.94        0.03      1.36 o
  -2   9   9        0.13        0.60      0.89 o
  -1   9   9        2.36        0.66      1.42 o
   0   9   9        2.23        2.02      1.00 o
   1   9   9        5.65        6.69      2.12 o
   2   9   9        0.09       -0.71      0.86 o
  -5  10   9        1.56        3.25      1.89 o
  -4  10   9       11.38       12.45      2.58 o
  -3  10   9        2.23        3.96      1.86 o
  -2  10   9        4.04        5.75      1.87 o
  -1  10   9        2.52        2.34      1.12 o
   0  10   9        8.39       11.22      1.64 o
   1  10   9        1.74        4.85      1.29 o
  -3  11   9        3.82        3.00      1.90 o
  -2  11   9        6.43       13.18      2.70 o
  -1  11   9       16.93       20.72      2.78 o
  -9   0  10       38.21       36.20      3.94 o
  -8   0  10        0.68       -0.54      1.25 o
  -7   0  10        1.41        2.21      1.02 o
  -6   0  10      162.06      188.58      7.23 o
  -5   0  10      335.27      302.67      5.68 o
  -4   0  10      102.01       89.44      2.53 o
  -3   0  10       51.15       50.74      2.01 o
  -2   0  10       15.84       12.95      0.92 o
  -1   0  10        9.06        9.50      1.20 o
   0   0  10      147.50      130.76      2.83 o
   1   0  10       13.52       12.45      1.00 o
   2   0  10       10.95       10.32      1.03 o
   3   0  10        0.56        0.10      0.62 o
   4   0  10        1.65        2.25      0.93 o
   5   0  10        2.41        1.35      1.02 o
  -9   1  10        6.38        6.56      1.57 o
  -8   1  10        0.07        0.08      0.89 o
  -7   1  10       28.70       26.90      1.69 o
  -6   1  10       19.43       17.43      1.06 o
  -5   1  10        0.46        0.42      0.41 o
  -4   1  10        1.48        1.69      0.44 o
  -3   1  10       39.84       35.93      0.97 o
  -2   1  10        6.15        5.99      0.50 o
  -1   1  10      164.98      160.38      2.22 o
   0   1  10       21.14       19.94      0.76 o
   1   1  10        0.15        0.27      0.39 o
   2   1  10       36.39       33.16      1.17 o
   3   1  10        0.26        0.14      0.47 o
   4   1  10        2.00        1.90      0.70 o
   5   1  10        3.37        3.20      1.11 o
  -9   2  10        0.09        1.26      1.09 o
  -8   2  10        2.87        2.94      1.16 o
  -7   2  10        4.65        3.03      0.79 o
  -6   2  10        3.59        2.81      0.65 o
  -5   2  10        2.01        1.38      0.52 o
  -4   2  10        1.11        0.31      0.34 o
  -3   2  10       90.19       94.88      1.62 o
  -2   2  10      223.03      215.71      2.57 o
  -1   2  10        9.48       10.79      0.60 o
   0   2  10        5.66        5.40      0.51 o
   1   2  10       56.80       57.15      1.92 o
   2   2  10       15.10       15.20      0.95 o
   3   2  10        5.31        3.72      0.72 o
   4   2  10        4.99        6.67      1.03 o
  -9   3  10        5.43        4.43      1.44 o
  -8   3  10       24.64       24.90      2.23 o
  -7   3  10        4.33        3.78      0.74 o
  -6   3  10        0.10        0.23      0.51 o
  -5   3  10        6.99        7.22      0.79 o
  -4   3  10       17.51       21.00      0.83 o
  -3   3  10        1.67        1.98      0.36 o
  -2   3  10       70.99       69.35      1.28 o
  -1   3  10       84.22       83.69      1.51 o
   0   3  10       53.84       65.84      1.81 o
   1   3  10       12.76       10.30      0.80 o
   2   3  10       58.32       62.55      1.68 o
   3   3  10       38.73       48.12      1.70 o
   4   3  10        1.76        1.86      0.91 o
  -9   4  10        0.34       -0.56      0.93 o
  -8   4  10       21.65       20.82      2.13 o
  -7   4  10        2.69        2.56      0.74 o
  -6   4  10       20.04       18.13      1.13 o
  -5   4  10      133.16      124.82      2.62 o
  -4   4  10       59.98       57.68      1.34 o
  -3   4  10       46.08       49.08      1.01 o
  -2   4  10       69.22       63.77      1.32 o
  -1   4  10        0.75        0.48      0.38 o
   0   4  10        2.63        2.72      0.53 o
   1   4  10       27.54       31.62      1.20 o
   2   4  10       34.04       28.42      1.21 o
   3   4  10       13.38       12.25      1.06 o
   4   4  10       17.11       18.41      1.43 o
  -8   5  10        0.91       -0.21      1.06 o
  -7   5  10        2.51        2.04      0.69 o
  -6   5  10       17.40       17.15      1.10 o
  -5   5  10        1.39        2.25      0.63 o
  -4   5  10       14.95       12.31      0.66 o
  -3   5  10        9.73        8.73      0.60 o
  -2   5  10       95.27       89.50      1.41 o
  -1   5  10       20.25       21.95      0.82 o
   0   5  10       27.82       20.90      0.96 o
   1   5  10       74.62       74.77      1.77 o
   2   5  10       74.82       82.41      1.97 o
   3   5  10       16.10       16.62      1.20 o
   4   5  10        5.96        7.11      1.27 o
  -8   6  10        5.28        3.52      1.10 o
  -7   6  10        6.16        5.03      0.88 o
  -6   6  10        0.04        0.27      0.61 o
  -5   6  10        2.45        3.99      0.75 o
  -4   6  10       35.39       36.45      1.15 o
  -3   6  10        5.05        7.13      0.58 o
  -2   6  10       14.07       12.47      0.71 o
  -1   6  10       28.35       31.51      0.95 o
   0   6  10        0.03        0.43      0.47 o
   1   6  10       28.51       30.69      1.20 o
   2   6  10       26.82       27.54      1.39 o
   3   6  10        0.97        0.59      0.73 o
  -7   7  10        2.10        1.64      0.89 o
  -6   7  10        6.90        6.78      1.13 o
  -5   7  10       18.22       17.55      1.52 o
  -4   7  10       10.68       13.92      1.23 o
  -3   7  10        1.67        2.41      0.53 o
  -2   7  10        1.90        2.26      0.54 o
  -1   7  10        0.26       -0.37      0.37 o
   0   7  10        0.53       -0.06      0.54 o
   1   7  10       14.10       10.99      1.06 o
   2   7  10        5.53        3.32      0.79 o
   3   7  10        0.18        0.88      0.92 o
  -7   8  10        0.08        0.24      1.57 o
  -6   8  10        3.49        4.12      1.99 o
  -5   8  10        2.97        0.10      1.52 o
  -4   8  10        7.40        5.01      1.96 o
  -3   8  10       32.29       27.72      1.93 o
  -2   8  10       15.85       17.37      1.85 o
  -1   8  10        4.45        3.17      1.11 o
   0   8  10        0.26       -0.46      0.72 o
   1   8  10        2.10       -0.02      0.83 o
   2   8  10        6.77        7.95      1.44 o
  -6   9  10        3.49        1.97      1.71 o
  -5   9  10        0.32        0.49      1.61 o
  -4   9  10        0.10       -0.45      1.31 o
  -3   9  10        6.49        8.93      2.28 o
  -2   9  10        0.08       -0.49      0.83 o
  -1   9  10        1.84        0.41      0.89 o
   0   9  10        0.59       -0.30      1.64 o
   1   9  10        0.46        1.74      0.98 o
  -5  10  10       11.76       10.54      2.60 o
  -4  10  10        3.79        3.61      1.99 o
  -3  10  10        0.09       -1.36      1.36 o
  -2  10  10        0.84        3.33      1.20 o
  -1  10  10        5.77        7.07      1.46 o
   0  10  10        2.32        0.97      1.07 o
  -9   1  11        0.54        0.62      1.04 o
  -8   1  11        0.51        1.58      0.98 o
  -7   1  11        0.00        0.60      0.66 o
  -6   1  11       29.87       30.28      1.36 o
  -5   1  11       67.53       61.67      1.55 o
  -4   1  11      162.27      138.14      2.42 o
  -3   1  11       70.49       67.50      1.41 o
  -2   1  11        2.27        2.02      0.44 o
  -1   1  11       27.58       27.70      0.97 o
   0   1  11        0.07       -0.19      0.34 o
   1   1  11       12.08       10.80      0.78 o
   2   1  11        0.14       -0.69      0.69 o
   3   1  11        1.68        2.02      0.70 o
   4   1  11       18.72       21.75      1.65 o
  -9   2  11        4.74        3.38      1.93 o
  -8   2  11        2.68        1.30      1.07 o
  -7   2  11        1.96        1.25      0.69 o
  -6   2  11       32.73       32.51      1.54 o
  -5   2  11      112.50      102.20      2.04 o
  -4   2  11       41.06       37.15      1.21 o
  -3   2  11       30.59       28.42      0.95 o
  -2   2  11      134.81      125.63      1.90 o
  -1   2  11        0.25       -0.35      0.35 o
   0   2  11       19.69       22.36      0.85 o
   1   2  11        3.02        2.94      0.55 o
   2   2  11        5.46        2.95      0.61 o
   3   2  11        5.69        5.86      0.87 o
   4   2  11        4.10        5.00      1.09 o
  -9   3  11        2.67        2.43      1.28 o
  -8   3  11        1.47        3.02      1.22 o
  -7   3  11        0.27        0.27      0.59 o
  -6   3  11        8.94       11.25      0.98 o
  -5   3  11       17.23       14.71      1.03 o
  -4   3  11       24.30       19.68      0.97 o
  -3   3  11        6.04        5.44      0.54 o
  -2   3  11      126.15      127.95      1.72 o
  -1   3  11      122.57      120.12      1.82 o
   0   3  11        0.66        0.41      0.46 o
   1   3  11       17.52       16.00      1.32 o
   2   3  11        1.15        0.08      0.55 o
   3   3  11        0.72        0.90      0.82 o
   4   3  11        0.34       -0.30      0.79 o
  -8   4  11        0.01       -0.15      1.01 o
  -7   4  11        0.00       -0.55      0.56 o
  -6   4  11        7.06        6.64      0.84 o
  -5   4  11       26.98       29.03      1.58 o
  -4   4  11        0.32        1.10      0.39 o
  -3   4  11        2.16        0.81      0.36 o
  -2   4  11       24.38       25.86      0.82 o
  -1   4  11        0.17       -0.04      0.37 o
   0   4  11       12.01       13.94      1.00 o
   1   4  11       13.84       11.74      0.88 o
   2   4  11        1.13       -0.41      0.57 o
   3   4  11        3.09        2.73      0.87 o
  -8   5  11        0.26        1.04      1.11 o
  -7   5  11        0.82        1.95      0.90 o
  -6   5  11        0.28        0.93      0.61 o
  -5   5  11       31.73       30.47      1.65 o
  -4   5  11        2.48        0.93      0.39 o
  -3   5  11       12.38        9.65      0.61 o
  -2   5  11       99.59       94.87      1.69 o
  -1   5  11       26.69       23.54      0.89 o
   0   5  11       15.28       15.26      1.01 o
   1   5  11        6.71        5.35      0.75 o
   2   5  11        5.03        2.75      0.75 o
   3   5  11        0.09        0.65      0.80 o
  -8   6  11        0.11       -0.79      0.84 o
  -7   6  11        0.00       -0.04      0.79 o
  -6   6  11       17.60       19.05      1.50 o
  -5   6  11       25.22       24.81      1.31 o
  -4   6  11        1.85        1.11      0.49 o
  -3   6  11        0.00       -0.04      0.39 o
  -2   6  11        0.74        0.97      0.42 o
  -1   6  11        2.60        1.97      0.48 o
   0   6  11        0.47        0.18      0.52 o
   1   6  11        3.12        4.75      0.73 o
   2   6  11        0.08       -0.56      0.56 o
   3   6  11        0.99        0.94      0.84 o
  -7   7  11        2.71        2.55      1.01 o
  -6   7  11        0.07       -0.15      0.81 o
  -5   7  11        5.16        7.00      0.87 o
  -4   7  11        7.55        9.90      1.06 o
  -3   7  11        2.60        1.73      0.46 o
  -2   7  11       13.14       10.67      0.74 o
  -1   7  11        2.00        0.40      0.50 o
   0   7  11        2.54        0.29      0.56 o
   1   7  11       27.29       25.46      1.33 o
   2   7  11        1.39        1.05      1.05 o
  -6   8  11        6.12       10.29      2.40 o
  -5   8  11        3.29        3.44      1.85 o
  -4   8  11       19.99       17.11      2.70 o
  -3   8  11       51.93       64.36      2.91 o
  -2   8  11       35.01       38.30      2.59 o
  -1   8  11        5.57        7.76      1.38 o
   0   8  11        2.71        2.32      1.08 o
   1   8  11        3.40        3.99      1.24 o
  -5   9  11        7.62        5.05      2.04 o
  -4   9  11       16.65       21.18      3.07 o
  -3   9  11       11.10       10.73      2.60 o
  -2   9  11        7.14        8.30      1.46 o
  -1   9  11        0.00       -0.85      0.95 o
   0   9  11        2.92        2.53      1.49 o
  -3  10  11       14.32       15.45      2.97 o
  -2  10  11       21.76       26.87      3.94 o
  -9   0  12        4.47        2.29      1.79 o
  -8   0  12       20.12       19.24      3.13 o
  -7   0  12       84.08       87.23      5.36 o
  -6   0  12       53.25       52.51      2.94 o
  -5   0  12       10.24        8.08      1.04 o
  -4   0  12      201.30      184.26      3.74 o
  -3   0  12      299.59      276.96      4.94 o
  -2   0  12       20.28       19.95      1.25 o
  -1   0  12       19.48       26.66      1.42 o
   0   0  12       36.73       46.75      2.09 o
   1   0  12        5.91        9.25      1.63 o
   2   0  12        1.53        1.29      1.02 o
   3   0  12        1.00        1.30      1.26 o
  -9   1  12        1.09        2.33      1.63 o
  -8   1  12        0.19        0.88      1.03 o
  -7   1  12        0.26        0.89      0.93 o
  -6   1  12        3.32        2.97      0.91 o
  -5   1  12       83.12       79.18      1.84 o
  -4   1  12       84.22       80.65      1.63 o
  -3   1  12       16.39       15.40      0.80 o
  -2   1  12      205.04      207.80      2.57 o
  -1   1  12      106.65      109.38      2.06 o
   0   1  12        0.41        1.57      0.50 o
   1   1  12        2.96        3.00      0.61 o
   2   1  12        3.97        3.47      0.77 o
   3   1  12        0.03       -0.64      0.64 o
  -8   2  12       12.12        9.86      1.73 o
  -7   2  12        9.99       10.33      1.63 o
  -6   2  12       83.79       81.12      2.22 o
  -5   2  12      108.94      120.88      2.43 o
  -4   2  12       20.01       21.33      0.90 o
  -3   2  12      174.16      175.09      2.58 o
  -2   2  12      113.26      120.37      2.00 o
  -1   2  12       11.12        9.74      0.91 o
   0   2  12        5.37        5.15      0.66 o
   1   2  12        0.68        0.27      0.49 o
   2   2  12        1.46        0.74      0.61 o
   3   2  12        0.76        1.05      0.73 o
  -8   3  12       14.85       16.12      2.07 o
  -7   3  12        1.73        2.37      0.88 o
  -6   3  12       30.99       31.51      1.46 o
  -5   3  12       24.08       21.62      1.22 o
  -4   3  12       10.32        7.01      0.63 o
  -3   3  12       99.57       94.82      1.80 o
  -2   3  12      171.15      152.25      2.16 o
  -1   3  12       87.77       87.44      1.60 o
   0   3  12       10.09        9.52      0.75 o
   1   3  12        2.59        2.52      0.57 o
   2   3  12        8.16        8.59      1.07 o
   3   3  12        0.68        0.97      0.72 o
  -8   4  12        0.46       -0.82      1.00 o
  -7   4  12        0.56        0.34      0.78 o
  -6   4  12       45.90       49.12      2.25 o
  -5   4  12       44.36       53.12      2.09 o
  -4   4  12        2.19        3.52      0.53 o
  -3   4  12       29.55       34.50      1.04 o
  -2   4  12       12.92       14.98      0.74 o
  -1   4  12        5.39        4.93      0.57 o
   0   4  12        2.19        1.37      0.53 o
   1   4  12        6.32        6.94      0.83 o
   2   4  12        1.85        1.07      0.78 o
   3   4  12        0.29       -0.50      0.78 o
  -8   5  12        4.36        6.76      2.05 o
  -7   5  12        1.28        0.16      0.83 o
  -6   5  12        0.00        0.39      0.64 o
  -5   5  12        3.89        3.59      0.98 o
  -4   5  12        8.28        7.96      0.62 o
  -3   5  12        0.58        0.72      0.40 o
  -2   5  12        4.46        2.24      0.50 o
  -1   5  12        9.51        9.68      0.70 o
   0   5  12        1.67        0.87      0.55 o
   1   5  12        3.42        2.59      0.75 o
   2   5  12        3.57        4.25      1.00 o
  -7   6  12       12.07       15.18      4.06 o
  -6   6  12        0.61        0.01      0.75 o
  -5   6  12        0.95        2.19      0.58 o
  -4   6  12       12.20       14.54      0.91 o
  -3   6  12       10.14       11.24      0.66 o
  -2   6  12        3.52        1.94      0.50 o
  -1   6  12        1.29        0.51      0.45 o
   0   6  12        0.60        0.15      0.55 o
   1   6  12        1.17        0.68      0.69 o
   2   6  12        1.01       -0.11      1.23 o
  -7   7  12        0.04       -1.42      1.42 o
  -6   7  12        1.13        0.96      0.94 o
  -5   7  12        0.01       -0.80      0.80 o
  -4   7  12        4.38        5.64      0.85 o
  -3   7  12        8.76       13.29      0.83 o
  -2   7  12       19.31       22.83      1.00 o
  -1   7  12       11.77       14.04      1.12 o
   0   7  12       14.19       22.39      1.28 o
   1   7  12        5.83        9.03      1.30 o
  -6   8  12       21.74       25.81      3.30 o
  -5   8  12        8.10       10.68      2.58 o
  -4   8  12       16.00       18.78      3.02 o
  -3   8  12       23.75       21.14      3.07 o
  -2   8  12       22.98       24.80      2.92 o
  -1   8  12        2.01        2.32      1.89 o
   0   8  12        8.69       16.19      1.93 o
  -4   9  12        7.92        7.70      2.40 o
  -3   9  12        5.03        4.57      2.03 o
  -2   9  12       18.07       20.28      2.05 o
  -1   9  12       31.37       34.13      6.80 o
  -8   1  13        5.44        5.62      3.35 o
  -7   1  13       23.17       21.66      2.32 o
  -6   1  13       11.90       12.89      1.09 o
  -5   1  13        0.01        0.00      0.45 o
  -4   1  13       16.80       15.74      0.85 o
  -3   1  13       34.90       36.85      1.21 o
  -2   1  13        2.43        1.84      0.51 o
  -1   1  13        0.25       -0.37      0.39 o
   0   1  13        0.03       -0.01      0.55 o
   1   1  13        0.16       -0.57      0.57 o
   2   1  13        0.16        0.95      0.69 o
  -8   2  13       12.42       12.07      2.13 o
  -7   2  13        7.66        8.29      1.61 o
  -6   2  13        2.32        1.85      0.88 o
  -5   2  13        4.67        4.07      0.67 o
  -4   2  13      104.56       98.36      2.23 o
  -3   2  13       12.14       11.08      0.77 o
  -2   2  13        0.58       -0.09      0.41 o
  -1   2  13       37.62       39.02      1.14 o
   0   2  13       36.47       41.53      1.67 o
   1   2  13        0.43        1.03      0.59 o
   2   2  13        4.66        4.22      0.86 o
  -8   3  13        5.28        4.50      1.54 o
  -7   3  13       20.77       20.79      1.65 o
  -6   3  13       16.14       16.45      2.36 o
  -5   3  13       35.06       38.83      1.37 o
  -4   3  13        3.36        5.13      0.62 o
  -3   3  13        0.24        0.38      0.44 o
  -2   3  13       71.89       78.64      1.55 o
  -1   3  13        7.24        7.61      0.64 o
   0   3  13        0.23        0.90      0.55 o
   1   3  13        0.15       -0.36      0.56 o
   2   3  13        0.55       -0.13      0.68 o
  -8   4  13        7.47        5.93      1.64 o
  -7   4  13        0.91        1.41      0.90 o
  -6   4  13        3.35        2.84      1.15 o
  -5   4  13        2.39        3.42      0.64 o
  -4   4  13        0.37        0.97      0.46 o
  -3   4  13        0.07       -0.02      0.42 o
  -2   4  13        9.08       11.80      0.73 o
  -1   4  13        1.41        2.43      0.50 o
   0   4  13        0.47        0.78      0.54 o
   1   4  13        7.02        9.14      1.11 o
   2   4  13        6.92        7.45      1.16 o
  -7   5  13        5.06        5.58      1.19 o
  -6   5  13        0.16        0.01      0.82 o
  -5   5  13        2.81        3.78      0.66 o
  -4   5  13        0.03        0.74      0.45 o
  -3   5  13        3.62        2.44      0.45 o
  -2   5  13       10.11        7.28      0.65 o
  -1   5  13        0.25        0.49      0.47 o
   0   5  13        2.94        4.23      0.88 o
   1   5  13        3.11        3.41      0.93 o
  -7   6  13        0.01        1.04      0.97 o
  -6   6  13        0.48       -0.12      0.84 o
  -5   6  13        0.93        0.57      0.61 o
  -4   6  13        0.13        0.68      0.56 o
  -3   6  13        0.56        0.08      0.42 o
  -2   6  13        4.25        4.08      0.60 o
  -1   6  13        6.01        6.87      0.82 o
   0   6  13        4.74        4.91      1.11 o
   1   6  13        3.07        1.56      1.33 o
  -6   7  13        1.04        1.41      1.01 o
  -5   7  13        2.49        2.34      1.05 o
  -4   7  13        0.39       -0.75      1.04 o
  -3   7  13        3.00        2.95      0.69 o
  -2   7  13       10.04       11.07      0.86 o
  -1   7  13       26.44       34.75      1.72 o
   0   7  13        1.14        1.49      0.93 o
  -5   8  13        0.09       -0.45      1.67 o
  -4   8  13        0.32       -1.46      1.46 o
  -3   8  13        1.86        4.78      2.14 o
  -2   8  13        0.35        1.69      1.18 o
  -1   8  13        1.24        1.87      1.16 o
  -8   0  14        8.65        9.61      2.70 o
  -7   0  14       13.49       16.27      3.10 o
  -6   0  14        7.44       11.45      2.58 o
  -5   0  14        4.34        4.80      1.20 o
  -4   0  14        5.22        4.24      0.81 o
  -3   0  14        0.67       -0.34      0.59 o
  -2   0  14        0.23        0.07      0.59 o
  -1   0  14        5.11        4.13      1.02 o
   0   0  14       19.21       18.80      1.98 o
   1   0  14        3.94        8.43      1.59 o
   2   0  14        0.19        0.36      1.17 o
  -8   1  14        0.69       -0.48      1.10 o
  -7   1  14        5.47        5.81      1.52 o
  -6   1  14        6.46        8.30      1.78 o
  -5   1  14        4.87        4.89      0.83 o
  -4   1  14        0.08       -0.22      0.40 o
  -3   1  14        1.42        1.26      0.49 o
  -2   1  14        0.76        0.03      0.44 o
  -1   1  14        0.10       -0.47      0.54 o
   0   1  14        1.89        2.79      0.83 o
   1   1  14        4.76        7.06      1.13 o
   2   1  14        0.06        1.40      0.86 o
  -8   2  14        9.17        8.50      1.75 o
  -7   2  14        0.08       -0.76      1.00 o
  -6   2  14       23.40       23.95      1.76 o
  -5   2  14        3.03        3.36      0.95 o
  -4   2  14       22.13       24.72      1.06 o
  -3   2  14        0.73        0.75      0.44 o
  -2   2  14        4.00        4.37      0.64 o
  -1   2  14        5.20        5.87      0.80 o
   0   2  14        1.60        5.33      0.92 o
   1   2  14        2.17        5.17      0.88 o
  -7   3  14        2.04        1.97      2.39 o
  -6   3  14        6.07        6.66      1.25 o
  -5   3  14        6.79        3.60      0.97 o
  -4   3  14        0.96        0.61      0.53 o
  -3   3  14        0.58        0.83      0.45 o
  -2   3  14        0.48        0.34      0.54 o
  -1   3  14        0.84        0.98      0.53 o
   0   3  14        4.48        4.54      0.88 o
   1   3  14        0.92        2.64      0.77 o
  -7   4  14        0.42        0.81      0.91 o
  -6   4  14       17.28       14.87      1.52 o
  -5   4  14        4.05        5.25      2.25 o
  -4   4  14       26.51       27.21      1.28 o
  -3   4  14        0.04        0.48      0.48 o
  -2   4  14        7.53        6.84      0.70 o
  -1   4  14       20.66       23.29      1.33 o
   0   4  14        0.92        0.04      0.62 o
   1   4  14        0.00       -0.25      0.63 o
  -7   5  14       13.77       10.98      1.49 o
  -6   5  14        7.65        6.90      2.08 o
  -5   5  14        9.42        5.58      1.14 o
  -4   5  14       14.46       15.32      1.79 o
  -3   5  14        1.29        1.44      0.53 o
  -2   5  14        8.45       10.80      0.94 o
  -1   5  14        0.90        0.51      0.61 o
   0   5  14        0.72       -0.06      0.70 o
  -6   6  14        2.50        4.27      1.43 o
  -5   6  14        0.08       -0.85      0.85 o
  -4   6  14        2.67        3.30      1.08 o
  -3   6  14        1.10        0.81      0.53 o
  -2   6  14        9.26       14.95      1.00 o
  -1   6  14        4.32        6.22      1.02 o
   0   6  14       15.94       20.76      1.52 o
  -5   7  14        1.96        2.72      1.12 o
  -4   7  14        0.14        0.28      0.81 o
  -3   7  14        1.45        1.27      0.65 o
  -2   7  14        7.47        9.18      1.15 o
  -1   7  14        4.82        5.28      1.36 o
  -7   1  15        0.04       -0.48      0.99 o
  -6   1  15        0.08        1.49      0.90 o
  -5   1  15        5.42        5.79      1.63 o
  -4   1  15        3.90        4.92      0.91 o
  -3   1  15       24.53       22.80      1.20 o
  -2   1  15        6.87        7.50      0.88 o
  -1   1  15        7.23        9.08      0.95 o
   0   1  15        0.12       -0.02      0.71 o
  -7   2  15        3.78        3.18      1.50 o
  -6   2  15       21.53       22.27      1.77 o
  -5   2  15        0.01       -0.53      0.63 o
  -4   2  15        2.23        1.68      0.76 o
  -3   2  15        3.35        4.54      0.99 o
  -2   2  15        3.65        3.24      0.69 o
  -1   2  15        0.52       -0.05      0.59 o
   0   2  15        0.22        0.11      1.08 o
  -7   3  15       11.13        8.50      3.97 o
  -6   3  15        3.68        3.05      1.24 o
  -5   3  15        0.64        1.95      0.91 o
  -4   3  15       19.42       18.18      1.38 o
  -3   3  15       16.34       15.55      1.33 o
  -2   3  15        6.20        6.21      0.85 o
  -1   3  15       10.49       11.16      1.03 o
   0   3  15        8.26        9.92      1.18 o
  -6   4  15        5.37        5.17      1.19 o
  -5   4  15        7.82        7.40      1.32 o
  -4   4  15       14.45       16.77      2.16 o
  -3   4  15        0.00        0.21      0.58 o
  -2   4  15       10.74       10.37      0.89 o
  -1   4  15        6.20        8.01      0.97 o
   0   4  15       12.62       13.36      1.23 o
  -6   5  15        1.77        2.70      1.08 o
  -5   5  15        0.00       -0.54      0.88 o
  -4   5  15        4.24        3.92      1.00 o
  -3   5  15        2.78        2.90      0.93 o
  -2   5  15        0.18        1.46      0.63 o
  -1   5  15        7.45        6.33      0.94 o
  -4   6  15        4.64        4.59      1.01 o
  -3   6  15        4.13        5.84      0.78 o
  -2   6  15        5.20        3.58      0.91 o
  -6   0  16       58.84       60.37      5.19 o
  -5   0  16       57.69       64.36      5.05 o
  -4   0  16      103.66      115.79      4.43 o
  -3   0  16       61.43       67.91      2.82 o
  -2   0  16       28.81       38.23      2.27 o
  -1   0  16        0.10        2.08      1.24 o
  -6   1  16        1.19        1.47      0.92 o
  -5   1  16        3.78        2.85      0.88 o
  -4   1  16        2.78        4.30      0.95 o
  -3   1  16        0.00        0.18      0.56 o
  -2   1  16        0.40        0.45      0.63 o
  -1   1  16        0.20        0.95      0.84 o
  -6   2  16        3.45        3.69      1.19 o
  -5   2  16        9.78        8.90      1.14 o
  -4   2  16       27.29       29.80      1.72 o
  -3   2  16       20.01       28.20      1.40 o
  -2   2  16        6.69        7.23      0.91 o
  -1   2  16        1.79        2.21      0.91 o
  -6   3  16        0.26        0.56      0.96 o
  -5   3  16        2.67        2.75      1.08 o
  -4   3  16        0.00        0.38      0.58 o
  -3   3  16        2.08        2.32      0.95 o
  -2   3  16        1.53        0.69      0.65 o
  -5   4  16        1.78        0.40      0.95 o
  -4   4  16        0.21        0.12      0.63 o
  -3   4  16        6.05        8.85      0.99 o
  -2   4  16        1.75        2.35      1.34 o
  -4   1  17       14.52       17.00      1.82 o
  -3   1  17        6.05        9.21      1.46 o
 
